# Supplementary material for: Parameter Estimation for Kinetic Models of Chemical Reaction Networks from Partial Experimental Data of Species’ Concentrations
Source: Bioengineering (Basel). 2023 Sep 7;10(9):1056. doi: 10.3390/bioengineering10091056 (PMC10526083; doi:10.3390/bioengineering10091056)
Supplement: Supplementary file 1 [file bioengineering-10-01056-s001.zip]

Archive with 48 entries (48 files):
- NAR/Balance_Laws.m
- NAR/Bootstrapping.m
- NAR/Concentrations.m
- NAR/Confidence_Interval.m
- NAR/Dynamical_Difference.m
- NAR/Eigenvalue_Constraint.m
- NAR/Estimation_procedure.m
- NAR/Estimation_procedure_Boot.m
- NAR/Laplacian.m
- NAR/Least_Squares_Error.m
- NAR/Least_Squares_Error_Boot.m
- NAR/Least_Squares_Error_Testing.m
- NAR/NARcomparison.eps
- NAR/NARcomparison.pdf
- NAR/NARkron.eps
- NAR/NARreduced.pdf
- NAR/Output_vector.m
- NAR/page_1_data_generation.m
- NAR/page_2_data.m
- NAR/page_3_estimation.m
- NAR/page_4_cross_validation.m
- NAR/page_5_bootsrapping.m
- NAR/Perturbation.m
- NAR/Reduced_Complex_Composition.m
- NAR/Reduced_Incidence.m
- NAR/Reduced_Parameters.m
- NAR/result.m
- NAR/Schur.m
- NAR/Step_1.m
- NAR/Step_1_Boot.m
- NAR/Step_2.m
- TBTS/bootstrapping.m
- TBTS/concentrations.m
- TBTS/confidence_interval.m
- TBTS/estimation_procedure.m
- TBTS/leave_one_out_cross_validation.m
- TBTS/original_concentrations.m
- TBTS/page_1_model.m
- TBTS/page_1_model.mat
- TBTS/page_2_data.m
- TBTS/page_2_data.mat
- TBTS/page_3_parameter_estiamtion.m
- TBTS/page_4_loocv.m
- TBTS/page_5_bootstrapping.m
- TBTS/page_6_results.m
- TBTS/reduced_matrices.m
- TBTS/TBTScomparison.eps
- TBTS/TBTSreduced.eps
