# Supplementary material for: Parameter Estimation for Kinetic Models of Chemical Reaction Networks from Partial Experimental Data of Species’ Concentrations
Source: Bioengineering (Basel). 2023 Sep 7;10(9):1056. doi: 10.3390/bioengineering10091056 (PMC10526083; doi:10.3390/bioengineering10091056)
Supplement: Supplementary file 1 [file bioengineering-10-01056-s001.zip › NAR/Balance_Laws.m]

function [dx_dt] = Balance_Laws (~, x, Z, k, B)
   L = Laplacian (k, B);
   [s, c] = size(Z);
   psi = ones(c,1);
   
   for j = 1:c
       for i = 1:s
           Z_ij = Z(i,j);
           if Z_ij >= 0 
               psi(j) = psi(j)*x(i)^Z_ij; 
           end
       end
   end
   
   dx_dt = - Z*L*psi;
end
