# Supplementary material for: Parameter Estimation for Kinetic Models of Chemical Reaction Networks from Partial Experimental Data of Species’ Concentrations
Source: Bioengineering (Basel). 2023 Sep 7;10(9):1056. doi: 10.3390/bioengineering10091056 (PMC10526083; doi:10.3390/bioengineering10091056)
Supplement: Supplementary file 1 [file bioengineering-10-01056-s001.zip › NAR/Bootstrapping.m]

function [K_hat_Boot, k_hat_Boot] = Bootstrapping (n_Boot, B_i, Z, I_del, Data, time, weights)
%--------------
Indices = 1:10;
%--------------
[~,B_Data] = bootstrp(n_Boot,'corr',Indices);
B_Data = B_Data';
%=======================
r = size(B_i,2);
%--------------
K_hat_Boot = zeros(r,n_Boot);
%=======================
tic
%--------------
%Bootstrapping
for i = 1:n_Boot
    Boot_Set_i = B_Data(i,:);
    Boot_Set_i = sort(Boot_Set_i);
    [~, k_hat_i] = Estimation_procedure_Boot (B_i, Z, I_del, Data, time, weights, Boot_Set_i);
    K_hat_Boot(:,i) = k_hat_i;
end
%=======================
%Bootstrap parameters
k_hat_Boot = zeros(r,1);
%--------------
for i = 1:r
    for j = 1:n_Boot
        k_hat_Boot (i) = k_hat_Boot(i) + K_hat_Boot(i,j);
    end
    k_hat_Boot(i) = k_hat_Boot(i)/n_Boot;
end
end
