# Supplementary material for: Parameter Estimation for Kinetic Models of Chemical Reaction Networks from Partial Experimental Data of Species’ Concentrations
Source: Bioengineering (Basel). 2023 Sep 7;10(9):1056. doi: 10.3390/bioengineering10091056 (PMC10526083; doi:10.3390/bioengineering10091056)
Supplement: Supplementary file 1 [file bioengineering-10-01056-s001.zip › NAR/Concentrations.m]

function [t, x] = Concentrations (k, Z, B, x_0, t_span)
    f = @(tau,y)Balance_Laws (tau, y, Z, k, B);
    options = odeset('RelTol',1e-8,'AbsTol',1e-10);
    [~,x] = ode45 (f, t_span, x_0, options);
    x = x';
    t = t_span;
end
