# Supplementary material for: Parameter Estimation for Kinetic Models of Chemical Reaction Networks from Partial Experimental Data of Species’ Concentrations
Source: Bioengineering (Basel). 2023 Sep 7;10(9):1056. doi: 10.3390/bioengineering10091056 (PMC10526083; doi:10.3390/bioengineering10091056)
Supplement: Supplementary file 1 [file bioengineering-10-01056-s001.zip › NAR/Confidence_Interval.m]

function [k_hat_Boot, C_I] = Confidence_Interval (n_Boot, B_i, Z, I_del, Data, time, weights, alpha)


   %alpha = alpha/100;
   %alpha = 1 - alpha;
   
   %Left_index = 1+ (alpha*n_Boot)/2;
   %Right_index = (1 - alpha/2)*n_Boot;

   Left_index = 26;
   Right_index = 75;

[K_hat_Boot, k_hat_Boot] = Bootstrapping (n_Boot, B_i, Z, I_del, Data, time, weights);

r = size(B_i,2);

C_I = zeros(r,2);

for i = 1:r
    K_hat_Boot_i = K_hat_Boot(i,:);
    K_hat_Boot_i = sort(K_hat_Boot_i);
    C_I_i_left = K_hat_Boot_i (Left_index);
    C_I_i_right = K_hat_Boot_i (Right_index);
    C_I(i,1) = C_I_i_left;
    C_I(i,2) = C_I_i_right;
end


end
