# Supplementary material for: Parameter Estimation for Kinetic Models of Chemical Reaction Networks from Partial Experimental Data of Species’ Concentrations
Source: Bioengineering (Basel). 2023 Sep 7;10(9):1056. doi: 10.3390/bioengineering10091056 (PMC10526083; doi:10.3390/bioengineering10091056)
Supplement: Supplementary file 1 [file bioengineering-10-01056-s001.zip › NAR/Dynamical_Difference.m]

function [error] = Dynamical_Difference (k, B, I_del)
    


    L = Laplacian (k, B);
    sigma_L = eig(L);
    sigma_L = real(sigma_L);
    sigma_L = sort(sigma_L);
    c = numel(sigma_L);
   
    zero = [];
    for i = 1:c
        if sigma_L(i) == 0
           zero = [zero, i];
        end
    end
    
    sigma_L(zero) = [];

    L_red = Schur (k, B, I_del);    
    sigma_L_red = eig(L_red);    
    sigma_L_red = real(sigma_L_red);
    sigma_L_red = sort(sigma_L_red);

    c_red = numel(sigma_L_red);
    
%    for i = 1:c_red
%        if sigma_L_red(i) < 0
%           sigma_L_red(i) = 0;
%        end
%    end

    zero = [];
    for i = 1:c_red
        if sigma_L_red(i) == 0
            zero = [zero, i];
        end
    end
    
    sigma_L_red(zero) = [];
    

        tau_L = min(sigma_L);
    tau_L_red = min(sigma_L_red);

    error = abs(tau_L -tau_L_red);% + norm(k);
end
