# Supplementary material for: Parameter Estimation for Kinetic Models of Chemical Reaction Networks from Partial Experimental Data of Species’ Concentrations
Source: Bioengineering (Basel). 2023 Sep 7;10(9):1056. doi: 10.3390/bioengineering10091056 (PMC10526083; doi:10.3390/bioengineering10091056)
Supplement: Supplementary file 1 [file bioengineering-10-01056-s001.zip › NAR/Eigenvalue_Constraint.m]

function [c, c_eq] = Eigenvalue_Constraint (k, B, I_del, p_hat)
    c = Reduced_Parameters (k, B, I_del) - p_hat;
    c_eq = [];
end
