# Supplementary material for: Parameter Estimation for Kinetic Models of Chemical Reaction Networks from Partial Experimental Data of Species’ Concentrations
Source: Bioengineering (Basel). 2023 Sep 7;10(9):1056. doi: 10.3390/bioengineering10091056 (PMC10526083; doi:10.3390/bioengineering10091056)
Supplement: Supplementary file 1 [file bioengineering-10-01056-s001.zip › NAR/Estimation_procedure.m]

function [p_hat, k_hat] = Estimation_procedure (B_i, Z, I_del, Data, time, weights)

  r = size(B_i,2);
  k_p = ones(r,1);
  L_red = Schur (k_p, B_i, I_del);
  Z_red = Reduced_Complex_Composition(Z, I_del);
  B_red = Reduced_Incidence (L_red);
  
  p_hat = Step_1 (Data, time, Z_red, B_red, weights);
  k_hat = Step_2 (B_i, I_del, p_hat);
end
