# Supplementary material for: Parameter Estimation for Kinetic Models of Chemical Reaction Networks from Partial Experimental Data of Species’ Concentrations
Source: Bioengineering (Basel). 2023 Sep 7;10(9):1056. doi: 10.3390/bioengineering10091056 (PMC10526083; doi:10.3390/bioengineering10091056)
Supplement: Supplementary file 1 [file bioengineering-10-01056-s001.zip › NAR/Laplacian.m]

function [L] = Laplacian (k, B)
   Delta = min(B,0);
   Gamma_k = diag(k);
   L = B*Gamma_k*Delta';
end
