# Supplementary material for: Parameter Estimation for Kinetic Models of Chemical Reaction Networks from Partial Experimental Data of Species’ Concentrations
Source: Bioengineering (Basel). 2023 Sep 7;10(9):1056. doi: 10.3390/bioengineering10091056 (PMC10526083; doi:10.3390/bioengineering10091056)
Supplement: Supplementary file 1 [file bioengineering-10-01056-s001.zip › NAR/Least_Squares_Error_Boot.m]

function [error] = Least_Squares_Error_Boot (k, Z, B, Data, time, weights, Boot_Set_i)
 
   x_0 = Data(:,1);
   
   [~, Model_values] = Concentrations (k, Z, B, x_0, time);
   
   x = Data(:,Boot_Set_i);
   y = Model_values(:,Boot_Set_i);

   [n,N] = size(x);
  
   if weights == 0
   w = zeros(n,1);

   for i = 1:n
       x_i = x(i,:);
       sigma_i = std(x_i);
       w(i) = 1/sigma_i^2;
   end

   else
   w = ones(n,1);
   end

error = 0;

   for i = 1:n
       z_i = 0;
       for j = 1:N
           z_ij = (x(i,j) - y(i,j))^2;
           z_i = z_i + z_ij;
       end
       z_i = w(i)*z_i;
       error = error + z_i;
   end
   
    %error = sqrt(error);
    
    error = error/(n*N);% + 0.5*norm(k);
end
