# Supplementary material for: Parameter Estimation for Kinetic Models of Chemical Reaction Networks from Partial Experimental Data of Species’ Concentrations
Source: Bioengineering (Basel). 2023 Sep 7;10(9):1056. doi: 10.3390/bioengineering10091056 (PMC10526083; doi:10.3390/bioengineering10091056)
Supplement: Supplementary file 1 [file bioengineering-10-01056-s001.zip › NAR/Least_Squares_Error_Testing.m]

function [error] = Least_Squares_Error_Testing (Data, Model_values)
 
   x = Data;
   y = Model_values;

   n = numel(x);

   error = 0;

   for i = 1:n
       z_i = (x(i) - y(i))^2;
       error = error + z_i;
   end
      
    error = error/n;
end
