# Supplementary material for: Parameter Estimation for Kinetic Models of Chemical Reaction Networks from Partial Experimental Data of Species’ Concentrations
Source: Bioengineering (Basel). 2023 Sep 7;10(9):1056. doi: 10.3390/bioengineering10091056 (PMC10526083; doi:10.3390/bioengineering10091056)
Supplement: Supplementary file 1 [file bioengineering-10-01056-s001.zip › NAR/page_2_data.m]

clear all; clc;
%=======================
Z = eye(12,12);
%-----------------------
B1 = [-1  1  0  0  0  0  0  0  0  0 -1  1  0  0  0  0  0  0;  %B
       0  0  0  0  0  0 -1  1  0  0  1 -1  0  0  0  0  0  0;  %A
       0  0  0  0  0  0  0  0  0  0  0  0  0  0 -1  1  0  0;  %I
       0  0  0  0  0  0  0  0  0  0  0  0  0  0  0  0  0  0;  %D
       1 -1 -1  1  0  0  0  0  0  0  0  0 -1  1  0  0  0  0;  %BL
       0  0  0  0  0  0  1 -1 -1  1  0  0  1 -1  0  0  0  0;  %AL
       0  0  0  0  0  0  0  0  0  0  0  0  0  0  1 -1 -1  1;  %IL
       0  0  0  0  0  0  0  0  0  0  0  0  0  0  0  0  0  0;  %DL
       0  0  1 -1 -1  1  0  0  0  0  0  0  0  0  0  0  0  0;  %BLL
       0  0  0  0  1 -1  0  0  1 -1  0  0  0  0  0  0  0  0;  %ALL
       0  0  0  0  0  0  0  0  0  0  0  0  0  0  0  0  1 -1;  %ILL
       0  0  0  0  0  0  0  0  0  0  0  0  0  0  0  0  0  0]; %DLL

B2 = [ 0  0  0  0  0  0  0  0  0  0  0  0  0  0  0  0;  %B
      -1  1  0  0  0  0  0  0  0  0  0  0  0  0  0  0;  %A
       1 -1  0  0  0  0  0  0  0  0 -1  1  0  0  0  0;  %I
       0  0  0  0  0  0 -1  1  0  0  1 -1  0  0  0  0;  %D
       0  0  0  0  0  0  0  0  0  0  0  0  0  0  0  0;  %BL
       0  0 -1  1  0  0  0  0  0  0  0  0  0  0  0  0;  %AL
       0  0  1 -1  0  0  0  0  0  0  0  0 -1  1  0  0;  %IL
       0  0  0  0  0  0  1 -1 -1  1  0  0  1 -1  0  0;  %DL
       0  0  0  0  0  0  0  0  0  0  0  0  0  0  0  0;  %BLL
       0  0  0  0 -1  1  0  0  0  0  0  0  0  0  0  0;  %ALL
       0  0  0  0  1 -1  0  0  0  0  0  0  0  0 -1  1;  %ILL
       0  0  0  0  0  0  0  0  1 -1  0  0  0  0  1 -1]; %DLL           

B_i = [B1, B2];
%-----------------------
H = [1     0     0     0     0     0     0     0     0     0     0     0;
     0     1     0     0     0     0     0     0     0     0     0     0;
     0     0     1     0     0     0     0     0     0     0     0     0;
     0     0     0     1     0     0     0     0     0     0     0     0];
%-----------------------
k_0 = [3000.000; 8000.000; 1500.000; 16000.000; 30000.000;   700.000; 
       3000.000;    8.640; 1500.000;    17.280;     0.540; 10800.000; 
        130.000; 2740.000; 3000.000;     4.000;  1500.000;     8.000;    
         19.700;    3.740;   19.850;     1.740;    20.000;     0.810; 
       3000.000;    4.000; 1500.000;     8.000;     0.050;     0.001;    
          0.050;    0.001;    0.050;     0.001];
%-----------------------
x_0 = [100; 0; 20; 0; 0; 8; 0; 4; 3; 0; 5; 9];
%-----------------------
T = 0.99*10^(-2);
%=======================
time = [0,0.00110000000000000,0.00220000000000000,0.00330000000000000,0.00440000000000000,0.00550000000000000,0.00660000000000000,0.00770000000000000,0.00880000000000000,0.00990000000000000];
%-----------------------
Data = [100.000070331901,62.1648325600301,51.8302061722439,45.7125172258478,42.0355164377477,39.7577238113729,38.2828577460256,37.2695615166856,36.5221605169643,35.9291855190771;0.000166165725579258,0.00332701423355658,0.00262811541435885,0.00239069426932559,0.00216542567994911,0.00212856374632825,0.00202329186735492,0.00200583950117974,0.00200380445975473,0.00199203727048818;20.0001170528182,0.744870839411206,0.0304512257145325,0.00209483156884874,0.000394508985641566,0.000313090202820283,0.000287359166505027,0.000327949244942069,0.000274992717720080,0.000267548897367769;0.000109944721658228,0.00189711618740872,0.000474217299713713,0.000190812389041861,0.000173412404216128,0.000200390737676476,0.000223344923235287,0.000108890682137286,0.000257222753279500,0.000180592533006657];
%=======================
n = size(Data,1);
%=======================
syms  B A I D
Species = [B; A; I; D];
%=======================
GrayColor = [.8 .8 .8];
%=======================
figure(1)
for j = 1:n
    subplot(2,2,j)
    plot(time, Data(j,:), 'x', 'color', 'k', 'linewidth', 1)
    caption1 = sprintf('Experimental data');
    caption2 = sprintf('Concentration');
    Species_j = char(Species(j));
    legend(caption1, 'Color', GrayColor)
    xlabel({'Time'}, 'fontweight','bold', 'Fontsize', 13)
    ylabel(caption2, 'fontweight','bold', 'Fontsize', 13)
    title(Species_j, 'fontweight','bold', 'Fontsize', 20)
    set(gca,'color',GrayColor)
end
suptitle('Time-series experimental data for parameter estimation') 
%=======================
