# Supplementary material for: Parameter Estimation for Kinetic Models of Chemical Reaction Networks from Partial Experimental Data of Species’ Concentrations
Source: Bioengineering (Basel). 2023 Sep 7;10(9):1056. doi: 10.3390/bioengineering10091056 (PMC10526083; doi:10.3390/bioengineering10091056)
Supplement: Supplementary file 1 [file bioengineering-10-01056-s001.zip › NAR/Perturbation.m]

function [y_hat] = Perturbation (Y_hat, sigma)
   moyenne = 0;
   [m,n] = size(Y_hat);
   matrix = rand(m,n);
   noise = moyenne + sigma*matrix;
   y_hat = Y_hat + noise;
end
