# Supplementary material for: Parameter Estimation for Kinetic Models of Chemical Reaction Networks from Partial Experimental Data of Species’ Concentrations
Source: Bioengineering (Basel). 2023 Sep 7;10(9):1056. doi: 10.3390/bioengineering10091056 (PMC10526083; doi:10.3390/bioengineering10091056)
Supplement: Supplementary file 1 [file bioengineering-10-01056-s001.zip › NAR/Reduced_Complex_Composition.m]

function [Z_red] = Reduced_Complex_Composition(Z, I_del)
    Z_red = Z;
    Z_red(:,I_del) = [];
    [s_red,~] = size(Z_red);
    
    for i = 1:s_red
        Z_red_i(i) = sum(Z_red(i,:));
    end
    
    Zero_species = [];
    
    for j = 1:s_red
        if Z_red_i(j) ==0
            Zero_species = [Zero_species, j];
        end
    end
    
    Z_red(Zero_species,:) = [];
end
