# Supplementary material for: Parameter Estimation for Kinetic Models of Chemical Reaction Networks from Partial Experimental Data of Species’ Concentrations
Source: Bioengineering (Basel). 2023 Sep 7;10(9):1056. doi: 10.3390/bioengineering10091056 (PMC10526083; doi:10.3390/bioengineering10091056)
Supplement: Supplementary file 1 [file bioengineering-10-01056-s001.zip › NAR/result.m]

clear all; clc;
%=======================
%Complex composition matrix
Z = eye(12,12);
%-----------------------
B1 = [-1  1  0  0  0  0  0  0  0  0 -1  1  0  0  0  0  0  0;  %B
       0  0  0  0  0  0 -1  1  0  0  1 -1  0  0  0  0  0  0;  %A
       0  0  0  0  0  0  0  0  0  0  0  0  0  0 -1  1  0  0;  %I
       0  0  0  0  0  0  0  0  0  0  0  0  0  0  0  0  0  0;  %D
       1 -1 -1  1  0  0  0  0  0  0  0  0 -1  1  0  0  0  0;  %BL
       0  0  0  0  0  0  1 -1 -1  1  0  0  1 -1  0  0  0  0;  %AL
       0  0  0  0  0  0  0  0  0  0  0  0  0  0  1 -1 -1  1;  %IL
       0  0  0  0  0  0  0  0  0  0  0  0  0  0  0  0  0  0;  %DL
       0  0  1 -1 -1  1  0  0  0  0  0  0  0  0  0  0  0  0;  %BLL
       0  0  0  0  1 -1  0  0  1 -1  0  0  0  0  0  0  0  0;  %ALL
       0  0  0  0  0  0  0  0  0  0  0  0  0  0  0  0  1 -1;  %ILL
       0  0  0  0  0  0  0  0  0  0  0  0  0  0  0  0  0  0]; %DLL

B2 = [ 0  0  0  0  0  0  0  0  0  0  0  0  0  0  0  0;  %B
      -1  1  0  0  0  0  0  0  0  0  0  0  0  0  0  0;  %A
       1 -1  0  0  0  0  0  0  0  0 -1  1  0  0  0  0;  %I
       0  0  0  0  0  0 -1  1  0  0  1 -1  0  0  0  0;  %D
       0  0  0  0  0  0  0  0  0  0  0  0  0  0  0  0;  %BL
       0  0 -1  1  0  0  0  0  0  0  0  0  0  0  0  0;  %AL
       0  0  1 -1  0  0  0  0  0  0  0  0 -1  1  0  0;  %IL
       0  0  0  0  0  0  1 -1 -1  1  0  0  1 -1  0  0;  %DL
       0  0  0  0  0  0  0  0  0  0  0  0  0  0  0  0;  %BLL
       0  0  0  0 -1  1  0  0  0  0  0  0  0  0  0  0;  %ALL
       0  0  0  0  1 -1  0  0  0  0  0  0  0  0 -1  1;  %ILL
       0  0  0  0  0  0  0  0  1 -1  0  0  0  0  1 -1]; %DLL           

%Incidence matrix
B_i = [B1, B2];
%-----------------------
%Measurement matrix
H = [1     0     0     0     0     0     0     0     0     0     0     0;
     0     1     0     0     0     0     0     0     0     0     0     0;
     0     0     1     0     0     0     0     0     0     0     0     0;
     0     0     0     1     0     0     0     0     0     0     0     0];
%-----------------------
%Provided values of parameters
k_0 = [3000.000; 8000.000; 1500.000; 16000.000; 30000.000;   700.000; 
       3000.000;    8.640; 1500.000;    17.280;     0.540; 10800.000; 
        130.000; 2740.000; 3000.000;     4.000;  1500.000;     8.000;    
         19.700;    3.740;   19.850;     1.740;    20.000;     0.810; 
       3000.000;    4.000; 1500.000;     8.000;     0.050;     0.001;    
          0.050;    0.001;    0.050;     0.001];
%-----------------------
%Provided intial concentrations
x_0 = [100; 0; 20; 0; 0; 8; 0; 4; 3; 0; 5; 9];
%-----------------------
%Settling time
T = 0.99*10^(-2);
%=======================
%Given time points
time = [0,0.00110000000000000,0.00220000000000000,0.00330000000000000,0.00440000000000000,0.00550000000000000,0.00660000000000000,0.00770000000000000,0.00880000000000000,0.00990000000000000];
%-----------------------
%Given data points
Data = [100.000070331901,62.1648325600301,51.8302061722439,45.7125172258478,42.0355164377477,39.7577238113729,38.2828577460256,37.2695615166856,36.5221605169643,35.9291855190771;0.000166165725579258,0.00332701423355658,0.00262811541435885,0.00239069426932559,0.00216542567994911,0.00212856374632825,0.00202329186735492,0.00200583950117974,0.00200380445975473,0.00199203727048818;20.0001170528182,0.744870839411206,0.0304512257145325,0.00209483156884874,0.000394508985641566,0.000313090202820283,0.000287359166505027,0.000327949244942069,0.000274992717720080,0.000267548897367769;0.000109944721658228,0.00189711618740872,0.000474217299713713,0.000190812389041861,0.000173412404216128,0.000200390737676476,0.000223344923235287,0.000108890682137286,0.000257222753279500,0.000180592533006657];
%=======================
%Deleted Complexes
I_del = 5:12;
%=======================
%Estimation Procedure
%weights = 0; %Weighted leas squares
p_hat_1 = [0.243005899457577;0.633778128044182;1.72793486678372e-05;13783.3992183573;53.9255677667791;1.10693039581327;2762.74574996271;16.0378113742512;0.259265145076738;340.865860057782;3.83265841949329;88.8852193579947];
k_hat_1 = [2985.39823056303;7992.42869952353;1486.95965128573;15978.1463657723;29956.5732127728;722.178806627715;3038.55102068202;36.7438562513389;1496.77449414843;5.43714650026042;0.0933480088398948;10822.4439322553;0.0129483912601924;2736.42423496365;2848.17242414522;162.083440676768;1491.09293173839;378.692861198936;0.695617303294355;5.55814122650471;104.663771565384;66.9278047646992;0.0246391204299856;0.0114229765929193;2998.23147480456;4.43198782093828;1500.22074427432;14.2217909911512;0.0565827504183672;0.461791178163792;0.00154282939990760;0.0577418787125060;0.00275874167058037;0.000952837745631631];
%-----------------------
%weights = 1; %Unweighted leas squares
p_hat_2 = [2060.87440779723;947.046624810482;1385.32142574360;13732.9647154749;1061.54833490422;8.65117476779418;2860.88802885698;313.892274197823;0.0191920990560843;1617.00093449427;2769.50290101084;1.30357714493285];
k_hat_2 = [2999.11015893318;7997.64788349893;1499.45863464106;15995.2799754037;29991.0950772007;700.490095729207;3011.98908277836;2.00770674947882;1499.38456518770;18.0770375349883;0.752226278465864;10809.9397941470;129.897663727094;2739.33144940184;3000.56362568449;3.24362184910592;1500.07764381856;11.4274529675500;19.6392595216863;4.07541291026331;18.9582388991999;0.255785716803104;17.8054759395349;0.00191831690556426;2999.17801929285;4.02978939995756;1499.61448017789;5.77216409378196;0.00399011148579599;0.305075922588692;4.98951689429516e-06;0.000579630481442537;6.78102870011663e-08;1.59637671713059e-06];
%=======================
%Hypothesis confirmation
t_span = 0:T/1000:T;
[~, Model_predicted_values_1] = Output_vector (k_hat_1, Z, B_i, x_0, t_span, H);
[~, Model_predicted_values_2] = Output_vector (k_hat_2, Z, B_i, x_0, t_span, H);
%-----------------------
x = Data;
y = Model_predicted_values_1;
z = Model_predicted_values_2;
n = size(x,1);
%-----------------------
syms  B A I D
Species = [B; A; I; D];
%-----------------------
GrayColor = [1 1 1];
%-----------------------
figure(1)
for j = 1:n
    subplot(2,2,j)
    plot(t_span, z(j,:), 'color', 'r', 'linewidth', 1)
    hold on
    plot(t_span, y(j,:),'--', 'color', 'b', 'linewidth', 1)
    hold on
    plot(time, x(j,:), 'x', 'color', 'k', 'linewidth', 1)
    hold off
    caption1 = sprintf('Available data');
    caption2 = sprintf('Prediction (UWLS)');
    caption3 = sprintf('Prediction (WLS)');
    caption4 = sprintf('Concentration (mol/l)');
    Species_j = char(Species(j));
    legend(caption2, caption3, caption1, 'Color', GrayColor)
    xlabel({'Time (sec)'}, 'fontweight','bold', 'Fontsize', 13)
    ylabel(caption4, 'fontweight','bold', 'Fontsize', 13)
    title(Species_j, 'fontweight','bold', 'Fontsize', 20)
    set(gca,'color',GrayColor)
    erk = max(y(j,:));
    a = erk+0.1*erk;
    ylim([0 a])
end
%suptitle('Time-series experimental data for parameter estimation') 
%=======================


%=======================
%Kron reduced model testing
%-----------------------
L_red = Schur (k_0, B_i, I_del);
B_red = Reduced_Incidence (L_red);
Z_red = Reduced_Complex_Composition(Z, I_del);
%=======================
t_span = 0:T/100:T;
%-----------------------
y_0 = x_0;
y_0(I_del) = [];
%-----------------------
H = eye(4,4);
%-----------------------
[~, Model_predicted_values_1] = Output_vector (p_hat_1, Z_red, B_red, y_0, t_span, H);
[~, Model_predicted_values_2] = Output_vector (p_hat_2, Z_red, B_red, y_0, t_span, H);
%-----------------------
x = Data;
y = Model_predicted_values_1;
z = Model_predicted_values_2;
n = size(x,1);
%-----------------------
syms  B A I D
Species = [B; A; I; D];
%-----------------------

%-----------------------
figure(2)
for j = 1:n
    subplot(2,2,j)
    plot(t_span, z(j,:), 'color', 'r', 'linewidth', 1)
    hold on
    plot(t_span, y(j,:),'--', 'color', 'b', 'linewidth', 1)
    hold on
    plot(time, x(j,:), 'x', 'color', 'k', 'linewidth', 1)
    hold off
    caption1 = sprintf('Available data');
    caption2 = sprintf('Prediction (UWLS)');
    caption3 = sprintf('Prediction (WLS)');
    caption4 = sprintf('Concentration (mol/l)');
    Species_j = char(Species(j));
    legend(caption2, caption3, caption1, 'Color', GrayColor)
    xlabel({'Time (sec)'}, 'fontweight','bold', 'Fontsize', 13)
    ylabel(caption4, 'fontweight','bold', 'Fontsize', 13)
    title(Species_j, 'fontweight','bold', 'Fontsize', 20)
    set(gca,'color',GrayColor)
    erk_new = max(max(z(j,:)), max(y(j,:)));
    a = erk_new + 0.1*erk_new;
    ylim([0 a])
end
%suptitle('Time-series experimental data for parameter estimation') 
%=======================
