# Supplementary material for: Parameter Estimation for Kinetic Models of Chemical Reaction Networks from Partial Experimental Data of Species’ Concentrations
Source: Bioengineering (Basel). 2023 Sep 7;10(9):1056. doi: 10.3390/bioengineering10091056 (PMC10526083; doi:10.3390/bioengineering10091056)
Supplement: Supplementary file 1 [file bioengineering-10-01056-s001.zip › NAR/Schur.m]

function [L_red] = Schur (k, B, I_del)
   L = Laplacian (k, B);
   c = size(L,1);
   I = 1:c;
   I_red = setdiff(I, I_del);
   L_11  = L(I_red, I_red);
   L_12 = L(I_red, I_del);
   L_22 = L(I_del,I_del);
   L_21 = L(I_del, I_red);
   L_red = L_11 - L_12*inv(L_22)*L_21;
end
