# Supplementary material for: Parameter Estimation for Kinetic Models of Chemical Reaction Networks from Partial Experimental Data of Species’ Concentrations
Source: Bioengineering (Basel). 2023 Sep 7;10(9):1056. doi: 10.3390/bioengineering10091056 (PMC10526083; doi:10.3390/bioengineering10091056)
Supplement: Supplementary file 1 [file bioengineering-10-01056-s001.zip › NAR/Step_1.m]

function [p_hat] = Step_1 (Data, time, Z_red, B_red, weights)
   
  
   error = @(p)Least_Squares_Error (p, Z_red, B_red, Data, time, weights) ;

   [~,r] = size(B_red); 
   %p_guess = 10800*ones(r,1);
   p_guess = [0.691617334529455;0.725667784415839;1.63689776225817;13783.6403480263;22.7921450712387;6.89649366386208;2739.54178338498;4.32651957802131;174.674750292366;123.594409712695;0.0261632000827812;3.49349529451611];
   lb = zeros(r,1);
   ub = Inf*ones(r,1);
   p_hat = fmincon(error, p_guess, [], [], [], [], lb, ub);
end
