# Supplementary material for: Parameter Estimation for Kinetic Models of Chemical Reaction Networks from Partial Experimental Data of Species’ Concentrations
Source: Bioengineering (Basel). 2023 Sep 7;10(9):1056. doi: 10.3390/bioengineering10091056 (PMC10526083; doi:10.3390/bioengineering10091056)
Supplement: Supplementary file 1 [file bioengineering-10-01056-s001.zip › NAR/Step_2.m]

function [k_hat] = Step_2 (B, I_del, p_hat) 
   error = @(k)Dynamical_Difference (k, B, I_del) + norm(k);
   my_constraint = @(k)Eigenvalue_Constraint (k, B, I_del, p_hat);
   [~,r] = size(B); 
   k_guess = 30000*ones(r,1);
   %k_guess = [3000.000; 8000.000; 1500.000; 16000.000; 30000.000; 700.000;  3000.000;    8.640; 1500.000;    17.280;     0.540; 10800.000; 130.000; 2740.000; 3000.000;     4.000;  1500.000;     8.000; 19.700;    3.740;   19.850;     1.740;    20.000;     0.810;  3000.000;    4.000; 1500.000;     8.000;     0.050;     0.001; 0.050;    0.001;    0.050;     0.001];
   lb = zeros(r,1);
   ub = Inf*ones(r,1);
   k_hat = fmincon(error, k_guess, [], [], [], [], lb, ub, my_constraint);
end
