# Supplementary material for: Parameter Estimation for Kinetic Models of Chemical Reaction Networks from Partial Experimental Data of Species’ Concentrations
Source: Bioengineering (Basel). 2023 Sep 7;10(9):1056. doi: 10.3390/bioengineering10091056 (PMC10526083; doi:10.3390/bioengineering10091056)
Supplement: Supplementary file 1 [file bioengineering-10-01056-s001.zip › TBTS/bootstrapping.m]

function [K_hat_boot] = bootstrapping (Z, B, H, t_hat, y_hat, weights, n_bootstrap)
%==========================================================================

[~, N] = size(y_hat);

Indices = 1:N;

[~, r] = size(B);

K_hat_boot = zeros(r, n_bootstrap);

[~, bootstrap_indices] = bootstrp (n_bootstrap, 'corr', Indices);

for i = 1:n_bootstrap
    tic
    Indices_i = bootstrap_indices(:,i)';
    Indices_i = sort(Indices_i);
    y_hat_i = y_hat(:, Indices_i);
    t_hat_i = t_hat(Indices_i);
    [~, k_hat_i] = estimation_procedure (Z, B, H, y_hat, t_hat, weights, Indices_i);
    K_hat_boot(:,i) = k_hat_i;
    toc
end

%==========================================================================
end
