# Supplementary material for: Parameter Estimation for Kinetic Models of Chemical Reaction Networks from Partial Experimental Data of Species’ Concentrations
Source: Bioengineering (Basel). 2023 Sep 7;10(9):1056. doi: 10.3390/bioengineering10091056 (PMC10526083; doi:10.3390/bioengineering10091056)
Supplement: Supplementary file 1 [file bioengineering-10-01056-s001.zip › TBTS/concentrations.m]

function [t_hat, x_hat] = concentrations (k, Z, B, x_0, t_span)
%==========================================================================
dx_dt = @(t,x)mathematical_model (t, x, k, Z, B);
%--------------------------------------------------------------------------
options = odeset('RelTol',1e-8,'AbsTol',1e-10);
%--------------------------------------------------------------------------
[~, x_hat] = ode23tb(dx_dt, t_span, x_0, options);
%--------------------------------------------------------------------------
x_hat = x_hat';
%--------------------------------------------------------------------------
t_hat = t_span;
%==========================================================================
function [dx_dt] = mathematical_model (~, x, k, Z, B)
%-----------------------------
Delta = min(B,0);
Gamma_k = diag(k);
L = B*Gamma_k*Delta';
%-----------------------------
[s, c] = size(Z);
%-----------------------------
phi = ones(c,1);
for j = 1:c
    for i = 1:s
        alpha_ij = Z(i,j);     
        phi(j) = phi(j)*x(i)^alpha_ij;
    end
end
%-----------------------------    
dx_dt = - Z*L*phi;
end
%==========================================================================
end
