# Supplementary material for: Parameter Estimation for Kinetic Models of Chemical Reaction Networks from Partial Experimental Data of Species’ Concentrations
Source: Bioengineering (Basel). 2023 Sep 7;10(9):1056. doi: 10.3390/bioengineering10091056 (PMC10526083; doi:10.3390/bioengineering10091056)
Supplement: Supplementary file 1 [file bioengineering-10-01056-s001.zip › TBTS/confidence_interval.m]

function [conf_int] = confidence_interval (k_hat_boot, k_hat, n_bootstrap)

perc = n_bootstrap*0.05;
perc = round(perc)

[r, N] = size(k_hat_boot);

conf_int = zeros(r,2);

for i = 1:r
    k_hat_boot_i = k_hat_boot(i,:);
    k_hat_i = k_hat(i);
    
    d = zeros(N,1);
    for j = 1:N
        d_ij = norm(k_hat_boot_i(j) - k_hat_i);
        d(j) = d_ij;
    end
   
    [~, largest_incidents] = maxk(d, perc);
    k_hat_boot_i (largest_incidents) = [];
    
    conf_int_i_left = min(k_hat_boot_i);
    conf_int_i_right = max(k_hat_boot_i);
    
    conf_int_i = [conf_int_i_left conf_int_i_right];
    conf_int(i,:) = conf_int_i;
end

end
