# Supplementary material for: Parameter Estimation for Kinetic Models of Chemical Reaction Networks from Partial Experimental Data of Species’ Concentrations
Source: Bioengineering (Basel). 2023 Sep 7;10(9):1056. doi: 10.3390/bioengineering10091056 (PMC10526083; doi:10.3390/bioengineering10091056)
Supplement: Supplementary file 1 [file bioengineering-10-01056-s001.zip › TBTS/estimation_procedure.m]

function [p_hat, k_hat] = estimation_procedure (Z, B, H, y_hat, t_hat, weights, Indices)
%==========================================================================
p_hat = step_1 (Z, B, H, y_hat, t_hat, weights, Indices);
k_hat = step_2 (Z, B, H, p_hat);
%==========================================================================
%==========================================================================
function[p_red] = step_1 (Z, B, H, y_hat, t_hat, weights, Indices)
%==========================================================================
[~,rr] = size(B);
kk = rand(rr,1);
[~, Z_red, B_red] = reduced_matrices (kk, Z, B, H);
%--------------------------------------------------------------------------
first_error = @(p)first_objective (p, Z_red, B_red, y_hat, t_hat, weights, Indices);
%--------------------------------------------------------------------------
[~,r_red] = size(B_red); 
%--------------------------------------------------------------------------
%p_guess = ones(r_red,1);
%p_guess = [0.6494; 0.8038; 0.4269; 0.2957; 0.5995; 0.3122; 0.03400; 0.3325; 0.1304; 0.7766; 0.2603; 0.2752; 0.6153; 0.1377; 0.2049];
p_guess = [2.31000000000000;4.52000000000000;8.60560000000000;0.0510612244897959;7.86690000000000;2.67290000000000;3.24000000000000;8.96000000000000;2.77361150996402;4.95000000000000;1.25000000000000;5.36953061224490;3.03989764904960;8.83678587543227;2.36985060412856];
%--------------------------------------------------------------------------
lb = min(p_guess)*ones(r_red,1);
%--------------------------------------------------------------------------
ub = max(p_guess)*ones(r_red,1);
%--------------------------------------------------------------------------
p_red = fmincon(first_error, p_guess, [], [], [], [], lb, ub);
%==========================================================================
function [error_1] = first_objective (p, Z_red, B_red, y_hat, t_hat, weights, Indices)
%-------------------------------------------------------
            y_hat_0 = y_hat(:,1);
            %-----------------------------------------------
            [s_red, ~] = size(y_hat);
            %-----------------------------------------------
            HH = eye(s_red, s_red);
            %-----------------------------------------------
            [~, ~, y_red] = original_concentrations (p, Z_red, B_red, HH, 0, y_hat_0, t_hat, Indices);
            %--------------------------------------------------------------------------
            y_hat = y_hat(:,Indices);
            %--------------------------------------------------------------------------
            error_1 = least_squares_error (y_hat, y_red, weights);
%--------------------------------------------------------------------------
function [error] = least_squares_error (x, y, weights)
%--------------------------------------------------------------------------
[rw, cl] = size(x);
%--------------------------------------------------------------------------
if weights == 0
   w = ones (rw,1);
else
   w = zeros (rw,1);
   for i = 1:rw
       x_i = x(i,:);
       sigma_i = std(x_i);
       w(i) = 1/sigma_i;
   end
end
%--------------------------------------------------------------------------
error = 0;
%--------------------------------------------------------------------------
for i = 1:rw
    r_i = 0;
    for j = 1:cl
        x_ij = x(i,j);
        y_ij = y(i,j);
        r_ij = (x_ij - y_ij)^2;
        r_i = r_i + r_ij;
    end
    w_i = w(i);
    r_i = w_i*r_i;
    error = error + r_i;
end
%--------------------------------------------------------------------------
error = sqrt(error)/(rw*cl);
%--------------------------------------------------------------------------
end
%--------------------------------------------------------------------------
end
%==========================================================================
end
%==========================================================================
%==========================================================================
%==========================================================================
%==========================================================================
function [k_hat] = step_2 (Z, B, H, p_hat)
%==========================================================================
error_2 = @(k)dynamical_difference (k, Z, B, H);
%------------------------------------------------
my_constraint = @(k)eigenvalue_constraint (k, Z, B, H, p_hat);
%------------------------------------------------
[~,r] = size(B); 
%------------------------------------------------
k_guess = [53.4178;  9.0680; 1.1917; 3.63; 67.87; 9.52; 7.97; 4.5;  1.76;
           5.5; 5.0734; 5.0396; 92.9616; 69.67; 58.28; 81.54; 7.90; 8.89; 
           13.05; 6.54; 6.2615; 9.5536; 2.7479; 7.95; 8.13; 2.78; 4.81; 
           0.09; 5.47; 4.52; 7.8669; 8.6056; 2.6729; 6.64;  8.35; 2.60; 
           6.09; 5.98; 7.08; 4.23; 6.9012; 5.1458; 9.8363; 8.01; 1.70; 
           2.09; 6.27; 8.43; 4.49; 0.94; 5.2317; 2.8599;  3.2270; 6.47; 
           3.24;  4.95; 8.96; 1.25; 2.31];
%------------------------------------------------
%lb = min(k_guess)*ones(r,1);
lb = zeros(r,1);
%------------------------------------------------
%ub = max(k_guess)*ones(r,1);
ub = Inf*ones(r,1);
%------------------------------------------------
k_hat = fmincon(error_2, k_guess, [], [], [], [], lb, ub, my_constraint);
%==========================================================================
function [c, c_eq] = eigenvalue_constraint (k, Z, B, H, p_hat)
         [p, ~, ~] = reduced_matrices (k, Z, B, H);
         c = p - p_hat;
         c = abs(c);
         c_eq = [];
end
%==========================================================================
function [error] = dynamical_difference (k, Z, B, H)
    I_del = deleted_complexes (H, Z);
    
    Delta = min(B,0);
    Gamma_k = diag(k);
    L = B*Gamma_k*Delta';
    
    lambda = eig(L);
    lambda = real(lambda);
    %lambda(lambda==0) = [];
    %tau_L = min(lambda);
    tau_L = lambda(4);
    
    L_red = schur_complement (k, B, I_del);
    
    mu = eig(L_red);
    mu = real(mu);
    %mu(mu==0) = [];
    %tau_L_red = min(mu);
    tau_L_red = mu(4);
    
    error = abs(tau_L - tau_L_red);
end
%==========================================================================
function [I_del] = deleted_complexes (H, Z) 
    [~,s] = size(H);
    [~,c] = size(Z);
    Species = 1:s;
    H_sum = zeros(s,1);
    
    for ii = 1:s
        H_i = H(:,ii);
        H_sum(ii) = sum(H_i);
    end
    
    Measured_Species = find(H_sum ~= 0);
    
    Unmeasured_Species = setdiff(Species, Measured_Species);
    
    mn = numel(Unmeasured_Species);
    
    I_del = [];
    
    for ii = 1:c
        for jj = 1:mn
            nm = Unmeasured_Species(jj);
            Z_ni = 0;
            Z_ni = Z_ni + Z(nm,ii);

            if Z_ni ~= 0
                I_del = [I_del ii];
            end
        end   
    end

end
%==========================================================================
function [L_red] = schur_complement (k, B, I_del)
   %---------------------------------------------
   Delta = min(B,0);
   Gamma_k = diag(k);
   L = B*Gamma_k*Delta';
   %---------------------------------------------
   cc = size(L,1);
   %---------------------------------------------
   II = 1:cc;
   %---------------------------------------------
   I_red = setdiff(II, I_del);
   %---------------------------------------------
   L_11  = L(I_red, I_red);
   L_12 = L(I_red, I_del);
   L_22 = L(I_del,I_del);
   L_21 = L(I_del, I_red);
   %---------------------------------------------
   L_red = L_11 - L_12*inv(L_22)*L_21;
end
%==========================================================================
end
%==========================================================================
%==========================================================================
end
