# Supplementary material for: Parameter Estimation for Kinetic Models of Chemical Reaction Networks from Partial Experimental Data of Species’ Concentrations
Source: Bioengineering (Basel). 2023 Sep 7;10(9):1056. doi: 10.3390/bioengineering10091056 (PMC10526083; doi:10.3390/bioengineering10091056)
Supplement: Supplementary file 1 [file bioengineering-10-01056-s001.zip › TBTS/leave_one_out_cross_validation.m]

function [Error_UWLS, Error_WLS] = leave_one_out_cross_validation (Z, B, H, y_hat, t_hat, x_0, Indices)
%=================================================================================
Error_UWLS = 0;
Error_WLS = 0;
%---------------------------------------------------------------------------------
[~, N] = size(y_hat);
%---------------------------------------------------------------------------------
K_hat_UWLS = [];
K_hat_WLS = [];
%---------------------------------------------------------------------------------
for i = 1:N
    y_hat_i = y_hat;
    y_hat_excluded_i = y_hat_i(:,i);  
    y_hat_i(:,i) = [];
    t_hat_i = t_hat;
    t_hat_i(i) = [];
    %-----------------------------------------------------------------------------
    Indices_i = 1:N-1;
    %-----------------------------------------------------------------------------
    weights = 0; %Unweighted
    [~, k_hat_i] = estimation_procedure (Z, B, H, y_hat_i, t_hat_i, weights, Indices_i);    
    
    K_hat_UWLS = [K_hat_UWLS k_hat_i];
    
    [~, ~, y_model] = original_concentrations (k_hat_i, Z, B, H, 0, x_0, t_hat, Indices_i);
    y_model_i = y_model(:,i);
    
    Error_UWLS_i = least_squares_error (y_hat_excluded_i, y_model_i, weights);
    Error_UWLS = Error_UWLS + Error_UWLS_i;
    %-----------------------------------------------------------------------------
    weights = 1; %Weighted
    [~, k_hat_i] = estimation_procedure (Z, B, H, y_hat_i, t_hat_i, weights, Indices_i);
    
    K_hat_WLS = [K_hat_WLS k_hat_i];
    
    [~, ~, y_model] = original_concentrations (k_hat_i, Z, B, H, 0, x_0, t_hat, Indices_i);
    y_model_i = y_model(:,i);
    
    Error_WLS_i = least_squares_error (y_hat_excluded_i, y_model_i, 0);
    Error_WLS = Error_WLS + Error_WLS_i;
end
%---------------------------------------------------------------------------------
Error_WLS = Error_WLS/N;
Error_UWLS = Error_UWLS/N;
%==========================================================================
%==========================================================================
function [error] = least_squares_error (x, y, weights)
%--------------------------------------------------------------------------
[rw, cl] = size(x);
%--------------------------------------------------------------------------
if weights == 0
   w = ones (rw,1);
else
   w = zeros (rw,1);
   for ii = 1:rw
       x_i = x(ii,:);
       sigma_i = std(x_i);
       w(ii) = 1/sigma_i;
   end
end

%--------------------------------------------------------------------------
error = 0;
%--------------------------------------------------------------------------
for ii = 1:rw
    r_i = 0;
    for j = 1:cl
        x_ij = x(ii,j);
        y_ij = y(ii,j);
        r_ij = (x_ij - y_ij)^2;
        r_i = r_i + r_ij;
    end
    w_i = w(ii);
    r_i = w_i*r_i;
    error = error + r_i;
end
%--------------------------------------------------------------------------
error = sqrt(error)/(rw*cl);
%--------------------------------------------------------------------------
end
%==========================================================================
%==========================================================================
end
