# Supplementary material for: Parameter Estimation for Kinetic Models of Chemical Reaction Networks from Partial Experimental Data of Species’ Concentrations
Source: Bioengineering (Basel). 2023 Sep 7;10(9):1056. doi: 10.3390/bioengineering10091056 (PMC10526083; doi:10.3390/bioengineering10091056)
Supplement: Supplementary file 1 [file bioengineering-10-01056-s001.zip › TBTS/page_2_data.m]

clear all; clc; close all;
%==========================================================================
Model = load('page_1_model');
%==========================================================================
Z = Model.Z;
B = Model.B;
k_0 = Model.k_0;
x_0 = Model.x_0;
T = Model.T;
n = Model.n;
H = Model.H;
sigma = Model.sigma;
%==========================================================================
t_span = 0:T/n:T;
%==========================================================================
Indices = 1:n+1;
%==========================================================================
%[t_hat, x_hat, y_hat] = original_concentrations (k_0, Z, B, H, sigma, x_0, t_span, Indices);
%==========================================================================
syms P S XQ XQB XQR XC XCB XCR E
X = [P; S; XQ; XQB; XQR; XC; XCB; XCR; E];
%==========================================================================
t_hat = [0,3.80000000000000,7.60000000000000,11.4000000000000,15.2000000000000,19];
y_hat = [2.02379953631168,0.635752838839080,0.475053667531009,0.368769715995432,0.159141598943513,0.180467275556561;0.0996728103964286,6.52891805710548,9.89611370239370,12.1754657138883,13.5631705375633,14.6984400148895;0.191948791703216,3.36666639389529,3.98771434924845,4.24761987325860,4.42099445798768,4.56695929623342;6.06807714533323,1.91728849154188,2.24548445568639,2.55606525731113,2.63247949786367,2.59365244974796;5.11705355019596,9.97127850366993,12.1264236309043,13.2975430333719,14.0359737880830,14.2754130444259;0.0447623878982274,0.517918808779865,0.320921046640579,0.308806459418090,0.123777377257367,0.0995808083763817;3.15025341186113,0.381722120324857,0.305941357471411,0.256658276374407,0.179307047600672,0.164696950607742;7.05101902309185,4.19689598662535,2.30424911967894,1.34502760694504,0.868999186795647,0.567918682531997;4.10119141033303,0.145371192004485,0.129444003500274,0.152480155417654,0.0305522147903585,0.153324766317656];
%==========================================================================
[n_I, ~] = size(y_hat);
%--------------------------------------------------------------------------
important_species = 1:n_I;
%--------------------------------------------------------------------------
n_1 = 3;
n_2 = 3;
%--------------------------------------------------------------------------
figure(1)
for j = 1:n_I
    i = important_species(j);
    subplot(n_1,n_2,j)
    %----------------------------------------------------------------------
    %plotting data
    plot(t_hat, y_hat(i,:), 'x', 'color', 'k', 'linewidth', 1)
    hold on
    %----------------------------------------------------------------------
    caption_1 = sprintf('Available data');
    %----------------------------------------------------------------------
    %caption_4 = sprintf('Reduced model');
    %----------------------------------------------------------------------
    caption_2 = sprintf('Concentration (nmol/l)');
    %----------------------------------------------------------------------
    X_i = char(X(i));
    %----------------------------------------------------------------------
    caption_3 = sprintf(X_i);
    %----------------------------------------------------------------------
    legend(caption_1, 'Color', [.8 .8 .8], 'location', 'best')
    %----------------------------------------------------------------------
    %x-axis name
    xlabel({'Time (sec)'}, 'fontweight','bold', 'Fontsize', 11)
    %----------------------------------------------------------------------
    %y-axis name
    ylabel(caption_2, 'fontweight','bold', 'Fontsize', 11)
    %----------------------------------------------------------------------
    %title of the sub-figure
    title(caption_3, 'fontweight','bold', 'Fontsize', 13)
    %----------------------------------------------------------------------
    %y-axis upper bound
    b = max(y_hat(i,:));
    b = b + 0.3*b;
    %----------------------------------------------------------------------
    %y-axis lower bound
    a = min(y_hat(i,:));
    a = a - 0.5*a;
    %----------------------------------------------------------------------
    %y-axis limits
    ylim([a b])
    %----------------------------------------------------------------------
    %x-axis upper bound
    c = T;
    c = c + 0.05*c;
    %----------------------------------------------------------------------
    %x-axis limits
    xlim([0 c])
    %----------------------------------------------------------------------
    %my figure
    my_figure = gca;
    %----------------------------------------------------------------------
    %background color
    set(my_figure, 'color', [.8 .8 .8])
    Alpha = 0.5;
    %----------------------------------------------------------------------
    %major grid
    grid on
    my_figure.GridColor = 'w';
    my_figure.GridAlpha = 0.7;
    %----------------------------------------------------------------------
    %minor grid
    grid minor
    my_figure.MinorGridColor = 'w';
    my_figure.MinorGridAlpha = 1;
end
%==========================================================================
save('page_2_data')
