# Supplementary material for: Parameter Estimation for Kinetic Models of Chemical Reaction Networks from Partial Experimental Data of Species’ Concentrations
Source: Bioengineering (Basel). 2023 Sep 7;10(9):1056. doi: 10.3390/bioengineering10091056 (PMC10526083; doi:10.3390/bioengineering10091056)
Supplement: Supplementary file 1 [file bioengineering-10-01056-s001.zip › TBTS/page_3_parameter_estiamtion.m]

clear all; clc; close all;
%==========================================================================
Model = load('page_1_model');
Data = load('page_2_data');
%==========================================================================
Z = Model.Z;
B = Model.B;
k_0 = Model.k_0;
x_0 = Model.x_0;
T = Model.T;
n = Model.n;
H = Model.H;
y_hat = Data.y_hat;
t_hat = Data.t_hat;
%==========================================================================
N = size(y_hat,2);
%-------------------
Indices = 1:N;
%==========================================================================
%Unweighted
weights = 0;
%-------------------
[p_hat_1, k_hat_1] = estimation_procedure (Z, B, H, y_hat, t_hat, weights, Indices)
%-------------------
%{
p_hat_1 = [0.803721107305232;0.510174591992168;0.803675876717237;0.0343572100700700;0.803330963827327;0.257301299728848;0.641030663604467;0.800563497788759;0.577834989071986;0.802182900105364;0.358070108738141;0.276368905465825;0.0344401454220559;0.803357458830005;0.120648526376788];
k_hat_1 = [42.8180190005101;12.4590018906483;3.95474209713067;4.89682384685562;68.7403652531410;0.321934265900592;0.203425634816267;5.16132064490943;5.20163529916631;11.5206963954428;0.502097386986648;11.2865394315982;22.6051101297348;0.211785974914841;48.5051135601241;76.2468826441813;0.268881768109110;14.0436873180951;8.53011173127537;9.05913342238139;0.245602207187079;15.6348008710541;0.726804738261065;13.1923429991970;4.18983440799762;0.119687117827203;9.08571373617804;3.49493119527357;0.382582015641783;0.508988646438014;0.802633105148802;0.805383133590755;0.256915343185845;0.688291339094634;10.9231894419100;3.96870747612518;10.5792236673743;5.37380963744667;9.61221475867518;5.03777232857919;9.06906560169234;4.92205541243761;12.5293234693087;11.7194402255964;5.07508200943392;0.292763379361859;7.20960957640919;8.32437295855325;6.16256362531993;0.207574079780027;0.887296255842325;5.36286879098324;10.4618340432375;0.101603815499599;0.641046833986096;0.804997373416406;0.800680860539379;0.362249532082650;0.805760840114697];
%}
%==========================================================================
%Weighted
weights = 1;
%-------------------
[p_hat_2, k_hat_2] = estimation_procedure (Z, B, H, y_hat, t_hat, weights, Indices)
%-------------------
%{
p_hat_2 = [2.29473446957270;4.62001356740665;8.51191785561307;0.0409425024892612;7.85248854675425;2.97761905114328;3.26434515234032;9.02297548915860;2.52133072391536;4.94303038439022;0.836175440033110;5.45798333290886;3.11722146360337;8.86805406985797;2.33872279060858];
k_hat_2 = [44.1001812369965;16.7530728136686;8.71104028856596;16.4577558972536;58.5546254924188;62.8530810586355;13.8147563474858;52.2815504355572;1.82733969910924;11.7958827122932;85.8926178394226;54.9414534251805;86.3749425451507;74.2372703137494;51.5885008229849;89.7100849193782;85.8912304083146;101.020302844855;2.91129938228609;93.7565884425309;52.6466457444956;106.583013346364;29.7197987151476;53.8979406308700;67.2479074187253;0.00555889555347222;24.7438808186125;100.829278500441;18.1013806461810;1.73967812023928;4.13342227357129;5.01412400692883;1.15044215329305;56.1956864452353;21.4817468570098;60.6396880020459;68.2010509318223;71.0124486686355;90.1294316973645;97.8240881731874;77.2769679603293;55.6608223477451;94.6713475712381;55.9308735661437;5.81163717754815;10.3061415093679;87.7271851923759;48.0844167739113;84.9189855744526;1.77201581726746;51.0507154575059;62.8506869452450;2.25725167194580;1.60547233033573;1.35025692881560;2.43551574724021;5.64374784443062;0.472182406890229;0.968113876154672];
%}
%==========================================================================
[~, Z_red, B_red] = reduced_matrices (k_0, Z, B, H);
%==========================================================================
syms P S XQ XQB XQR XC XCB XCR E
X = [P; S; XQ; XQB; XQR; XC; XCB; XCR; E];
%==========================================================================
N = 1000;
%==========================================================================
T_final = T;
T_final = T_final + 0.1*T_final;
%==========================================================================
Indices = 1:N+1;
%==========================================================================
t_span = 0:T_final/N:T_final;
%==========================================================================
%unweighted
[t_hat_1, ~, y_hat_1] = original_concentrations (k_hat_1, Z, B, H, 0, x_0, t_span, Indices);
y_0 = x_0([1:8,22]);
[t_red_1, ~, y_red_1] = original_concentrations (p_hat_1, Z_red, B_red, eye(9,9), 0, y_0, t_span, Indices);
%==========================================================================
%weighted
[t_hat_2, ~, y_hat_2] = original_concentrations (k_hat_2, Z, B, H, 0, x_0, t_span, Indices);
y_0 = x_0([1:8,22]);
[t_red_2, ~, y_red_2] = original_concentrations (p_hat_2, Z_red, B_red, eye(9,9), 0, y_0, t_span, Indices);
%==========================================================================
[n_I, ~] = size(y_hat);
%--------------------------------------------------------------------------
important_species = 1:n_I;
%--------------------------------------------------------------------------
n_1 = 3;
n_2 = 3;
%--------------------------------------------------------------------------
%my_color = [.8 .8 .8];
my_color = [1 1 1];
%==========================================================================
figure(1)
for j = 1:n_I
    i = important_species(j);
    subplot(n_1,n_2,j)
    %----------------------------------------------------------------------
    %plotting data
    plot(t_hat, y_hat(i,:), 'x', 'color', 'k', 'linewidth', 1)
    hold on
    %----------------------------------------------------------------------
    %plotting unweighted predicted values
    plot(t_hat_1, y_red_1(i,:), 'color', 'r', 'linewidth', 1)
    hold on
    %----------------------------------------------------------------------
    %plotting weighted predicted values
    plot(t_hat_2, y_red_2(i,:), '--', 'color', 'b', 'linewidth', 1)
    hold off
    %----------------------------------------------------------------------
    caption_1 = sprintf('Available data');
    %----------------------------------------------------------------------
    caption_4 = sprintf('Predicted values (UWLS)');
    %----------------------------------------------------------------------
    caption_5 = sprintf('Predicted values (WLS)');
    %----------------------------------------------------------------------
    caption_2 = sprintf('Concentration (nmol/l)');
    %----------------------------------------------------------------------
    X_i = char(X(i));
    %----------------------------------------------------------------------
    caption_3 = sprintf(X_i);
    %----------------------------------------------------------------------
    legend(caption_1, caption_4, caption_5, 'Color', my_color, 'location', 'best')
    %----------------------------------------------------------------------
    %x-axis name
    xlabel({'Time (sec)'}, 'fontweight','bold', 'Fontsize', 11)
    %----------------------------------------------------------------------
    %y-axis name
    ylabel(caption_2, 'fontweight','bold', 'Fontsize', 11)
    %----------------------------------------------------------------------
    %title of the sub-figure
    title(caption_3, 'fontweight','bold', 'Fontsize', 13)
    %----------------------------------------------------------------------
    %y-axis upper bound
    b = max([y_hat(i,:), y_red_1(i,:), y_red_2(i,:)]);
    b = b + 0.3*b;
    %----------------------------------------------------------------------
    %y-axis lower bound
    a = min([y_hat(i,:), y_red_1(i,:), y_red_2(i,:)]);
    a = a - 0.5*a;
    %----------------------------------------------------------------------
    %y-axis limits
    ylim([a b])
    %----------------------------------------------------------------------
    %x-axis upper bound
    %c = T;
    %c = c + 0.2*c;
    %----------------------------------------------------------------------
    %x-axis limits
    xlim([0 T_final])
    %----------------------------------------------------------------------
    %my figure
    my_figure = gca;
    %----------------------------------------------------------------------
    %background color
    set(my_figure, 'color', my_color)
    Alpha = 0.5;
    %----------------------------------------------------------------------
    %major grid
    grid on
    my_figure.GridColor = 'w';
    my_figure.GridAlpha = 0.7;
    %----------------------------------------------------------------------
    %minor grid
    grid minor
    my_figure.MinorGridColor = 'w';
    my_figure.MinorGridAlpha = 1;
end
%==========================================================================
figure(2)
for j = 1:n_I
    i = important_species(j);
    subplot(n_1,n_2,j)
    %----------------------------------------------------------------------
    %plotting data
    plot(t_hat, y_hat(i,:), 'x', 'color', 'k', 'linewidth', 1)
    hold on
    %----------------------------------------------------------------------
    %plotting unweighted predicted values
    plot(t_hat_1, y_hat_1(i,:), 'color', 'r', 'linewidth', 1)
    hold on
    %----------------------------------------------------------------------
    %plotting weighted predicted values
    plot(t_hat_2, y_hat_2(i,:), '--', 'color', 'b', 'linewidth', 1)
    hold off
    %----------------------------------------------------------------------
    caption_1 = sprintf('Available data');
    %----------------------------------------------------------------------
    caption_4 = sprintf('Predicted values (UWLS)');
    %----------------------------------------------------------------------
    caption_5 = sprintf('Predicted values (WLS)');
    %----------------------------------------------------------------------
    caption_2 = sprintf('Concentration (nmol/l)');
    %----------------------------------------------------------------------
    X_i = char(X(i));
    %----------------------------------------------------------------------
    caption_3 = sprintf(X_i);
    %----------------------------------------------------------------------
    legend(caption_1, caption_4, caption_5, 'Color', my_color, 'location', 'best')
    %----------------------------------------------------------------------
    %x-axis name
    xlabel({'Time (sec)'}, 'fontweight','bold', 'Fontsize', 11)
    %----------------------------------------------------------------------
    %y-axis name
    ylabel(caption_2, 'fontweight','bold', 'Fontsize', 11)
    %----------------------------------------------------------------------
    %title of the sub-figure
    title(caption_3, 'fontweight','bold', 'Fontsize', 13)
    %----------------------------------------------------------------------
    %y-axis upper bound
    b = max([y_hat(i,:), y_hat_1(i,:), y_hat_2(i,:)]);
    b = b + 0.3*b;
    %----------------------------------------------------------------------
    %y-axis lower bound
    a = min([y_hat(i,:), y_hat_1(i,:), y_hat_2(i,:)]);
    a = a - 0.5*a;
    %----------------------------------------------------------------------
    %y-axis limits
    ylim([a b])
    %----------------------------------------------------------------------
    %x-axis upper bound
    %c = T;
    %c = c + 0.2*c;
    %----------------------------------------------------------------------
    %x-axis limits
    xlim([0 T_final])
    %----------------------------------------------------------------------
    %my figure
    my_figure = gca;
    %----------------------------------------------------------------------
    %background color
    set(my_figure, 'color', my_color)
    Alpha = 0.5;
    %----------------------------------------------------------------------
    %major grid
    grid on
    my_figure.GridColor = 'w';
    my_figure.GridAlpha = 0.7;
    %----------------------------------------------------------------------
    %minor grid
    grid minor
    my_figure.MinorGridColor = 'w';
    my_figure.MinorGridAlpha = 1;
end
%==========================================================================
%}
