# Supplementary material for: Parameter Estimation for Kinetic Models of Chemical Reaction Networks from Partial Experimental Data of Species’ Concentrations
Source: Bioengineering (Basel). 2023 Sep 7;10(9):1056. doi: 10.3390/bioengineering10091056 (PMC10526083; doi:10.3390/bioengineering10091056)
Supplement: Supplementary file 1 [file bioengineering-10-01056-s001.zip › TBTS/page_4_loocv.m]

clear all; clc; close all;
%==========================================================================
Model = load('page_1_model');
Data = load('page_2_data');
%==========================================================================
Z = Model.Z;
B = Model.B;
k_0 = Model.k_0;
x_0 = Model.x_0;
T = Model.T;
H = Model.H;
y_hat = Data.y_hat;
t_hat = Data.t_hat;
%==========================================================================
N = size(y_hat,2);
%-------------------
Indices = 1:N;
%==========================================================================
[Error_UWLS, Error_WLS] = leave_one_out_cross_validation (Z, B, H, y_hat, t_hat, x_0, Indices)

%Error_UWLS = 0.7977
%Error_WLS =  0.7684
