# Supplementary material for: Parameter Estimation for Kinetic Models of Chemical Reaction Networks from Partial Experimental Data of Species’ Concentrations
Source: Bioengineering (Basel). 2023 Sep 7;10(9):1056. doi: 10.3390/bioengineering10091056 (PMC10526083; doi:10.3390/bioengineering10091056)
Supplement: Supplementary file 1 [file bioengineering-10-01056-s001.zip › TBTS/page_5_bootstrapping.m]

clear all; clc; close all;
%==========================================================================
Model = load('page_1_model');
Data = load('page_2_data');
%==========================================================================
Z = Model.Z;
B = Model.B;
k_0 = Model.k_0;
x_0 = Model.x_0;
T = Model.T;
H = Model.H;
y_hat = Data.y_hat;
t_hat = Data.t_hat;
%==========================================================================
weights = 1;
k_hat_2 = [44.1001812369965;16.7530728136686;8.71104028856596;16.4577558972536;58.5546254924188;62.8530810586355;13.8147563474858;52.2815504355572;1.82733969910924;11.7958827122932;85.8926178394226;54.9414534251805;86.3749425451507;74.2372703137494;51.5885008229849;89.7100849193782;85.8912304083146;101.020302844855;2.91129938228609;93.7565884425309;52.6466457444956;106.583013346364;29.7197987151476;53.8979406308700;67.2479074187253;0.00555889555347222;24.7438808186125;100.829278500441;18.1013806461810;1.73967812023928;4.13342227357129;5.01412400692883;1.15044215329305;56.1956864452353;21.4817468570098;60.6396880020459;68.2010509318223;71.0124486686355;90.1294316973645;97.8240881731874;77.2769679603293;55.6608223477451;94.6713475712381;55.9308735661437;5.81163717754815;10.3061415093679;87.7271851923759;48.0844167739113;84.9189855744526;1.77201581726746;51.0507154575059;62.8506869452450;2.25725167194580;1.60547233033573;1.35025692881560;2.43551574724021;5.64374784443062;0.472182406890229;0.968113876154672];
%==========================================================================
%n_bootstrap = 1000;
%k_hat_boot = bootstrapping (Z, B, H, t_hat, y_hat, weights, n_bootstrap);

n_bootstrap = 100;
k_hat_boot = [44.0627624854122,43.9786224551065,44.6898872675198,45.3113378282150,44.5386416671104,45.4258139381367,42.6352020293536,43.5555825880040,42.8621750210335,46.0465008156615,42.6352020293536,38.0389135310574,45.1459576490633,45.1459576490633,44.0627624854122,43.8857982061461,46.1981512589799,43.0106396724668,40.1861221900586,45.0629194646812,41.9803395625209,42.2345684647389,43.0975868251110,45.3136352032992,33.8578971993974,40.1861221900586,17.5747501615316,44.9882396222674,44.6192549770133,43.6131951399394,45.8575561063953,43.5555825880040,53.1461030943418,43.9533097945446,44.3349640886499,53.1467527844595,45.0007817818249,43.8713089392534,43.5555825880040,42.8642506431615,42.2345684647389,36.3628291126636,40.1861221900586,45.4258139381367,65.3274986742713,42.5431915423511,46.0465008156615,43.2682547042777,53.1461030943418,45.0629194646812,42.9700853521046,42.2345684647389,65.3274986742713,42.8765216033195,43.5569627214777,44.7400541507029,65.3274986742713,45.3113378282150,43.5569627214777,43.3869799985201,53.1447478450877,43.0975868251110,42.6352020293536,44.8577439965253,44.5134023955211,43.2682547042777,44.0627624854122,42.9700853521046,42.8642506431615,43.2682547042777,43.2682547042777,43.5555825880040,43.8857982061461,43.9568105658108,45.0007817818249,43.0975868251110,46.1981512589799,44.6729005578000,45.0547048711017,45.0533212359790,43.9533097945446,43.5946246010238,44.7308895621379,43.8857982061461,45.3945123580817,43.3279982348873,42.9803113048719,46.0465008156615,44.7400541507029,44.4096396286841,42.3864600945506,37.0052507329566,43.4802861100156,44.0495538606932,42.8765216033195,46.1981512589799,45.1349606461702,42.8621750210335,45.4258139381367,44.9891829404354;12.7996943017117,13.5690180998280,12.0210820360471,10.5629466953655,10.1124249290345,11.9482632477671,8.25790896533695,10.9896918450735,13.2981387157268,8.49410981484534,8.25790896533695,7.54048042951300,12.0769121736552,12.0769121736552,12.7996943017117,15.9901747721388,10.0796388917213,12.4687663553983,8.49052542964430,11.1024090836166,12.0330170898323,11.8338006408903,12.0507314121146,12.5755714963234,0.351192188969167,8.49052542964430,8.80347920249994,14.4198987482482,12.3843238252561,15.2800166769581,13.9403239708758,10.9896918450735,9.33142375864765,10.4561061934045,11.7883607305224,9.33133838874697,9.81354943006110,12.3451712503963,10.9896918450735,12.5294589725113,11.8338006408903,10.7974045630531,8.49052542964430,11.9482632477671,9.26345560839629,13.6017522480505,8.49410981484534,11.6395450415955,9.33142375864765,11.1024090836166,10.0195049354832,11.8338006408903,9.26345560839629,11.6172641851839,11.8333547677140,11.9188476600121,9.26345560839629,10.5629466953655,11.8333547677140,11.0904402407702,9.32734726381579,12.0507314121146,8.25790896533695,11.0097109916218,11.9212638596822,11.6395450415955,12.7996943017117,10.0195049354832,12.5294589725113,11.6395450415955,11.6395450415955,10.9896918450735,15.9901747721388,12.2649872471741,9.81354943006110,12.0507314121146,10.0796388917213,13.0540136877245,12.9009234891332,12.0761378281327,10.4561061934045,11.9051698586263,12.4441781167357,15.9901747721388,12.9516260023570,11.0863383468016,12.4443367458877,8.49410981484534,11.9188476600121,14.4894404628371,12.5472945955305,10.5557979088343,11.8388279677793,10.9124717188760,11.6172641851839,10.0796388917213,13.2620943929136,13.2981387157268,11.9482632477671,12.6302766960081;5.43793968271908,6.12805297305236,4.93315677569876,4.77976827043772,4.19496342559841,6.21193475178377,3.45291201851070,3.89673514305152,5.33583757624015,6.00453948788079,3.45291201851070,2.63981498922939,4.21643918251334,4.21643918251334,5.43793968271908,2.89360211030359,5.96263513326696,5.99322378534912,3.15753232955928,5.24844962388256,5.32341855286143,3.83411645139712,5.76724269725939,5.45104106405682,2.23376027728542,3.15753232955928,2.14248345099372,2.76918464505421,5.31573117300610,2.79977242179895,2.69517936809291,3.89673514305152,1.26991848676580,5.93133615659180,5.11363814878525,1.27328747498197,2.87720189774377,5.77790976352460,3.89673514305152,5.59827010609207,3.83411645139712,4.59582293928772,3.15753232955928,6.21193475178377,5.44109174302899,2.10676423598680,6.00453948788079,4.32416467319606,1.26991848676580,5.24844962388256,1.68933958191146,3.83411645139712,5.44109174302899,5.24580190776902,5.06603395466254,4.86466941280520,5.44109174302899,4.77976827043772,5.06603395466254,4.80476483039454,1.27261702155337,5.76724269725939,3.45291201851070,5.81069959896167,5.73303062422820,4.32416467319606,5.43793968271908,1.68933958191146,5.59827010609207,4.32416467319606,4.32416467319606,3.89673514305152,2.89360211030359,5.49999106391727,2.87720189774377,5.76724269725939,5.96263513326696,5.82335545725230,5.41346156174031,5.39908560746850,5.93133615659180,4.89207444158398,5.00043747272606,2.89360211030359,5.73856884254669,4.25554214348421,5.96846708273404,6.00453948788079,4.86466941280520,2.74856814115293,7.75207090637971,1.27744401932100,3.82004250518195,5.39958647287022,5.24580190776902,5.96263513326696,5.41273986565804,5.33583757624015,6.21193475178377,5.62758333928580;5.16849562527993,5.39139514970862,5.62986190249338,5.68785678461239,5.77181125338446,5.73825018859873,5.37855309656107,6.15108983764075,5.87636656811956,5.54527048497578,5.37855309656107,6.12922777943700,4.16571512271698,4.16571512271698,5.16849562527993,7.95814545207853,5.63456540644243,5.76155914051309,4.50223910865644,5.46053496493266,4.46496662988198,5.62518247081959,5.66797459213802,5.13068806095212,2.22366643649837,4.50223910865644,5.19935535542188,7.11732547986636,5.88685767367951,7.07388263154340,6.69323322043225,6.15108983764075,3.73128436593817,5.45837142660709,5.85036512642020,3.73511835778872,5.79691238364645,5.45049669317963,6.15108983764075,5.86513242068522,5.62518247081959,5.80853481828471,4.50223910865644,5.73825018859873,4.85055646583432,7.60163252742775,5.54527048497578,4.99676943117283,3.73128436593817,5.46053496493266,6.20404846826301,5.62518247081959,4.85055646583432,6.18426484471549,6.08135291732447,5.76104316805828,4.85055646583432,5.68785678461239,6.08135291732447,5.64560789592106,3.73437330751332,5.66797459213802,5.37855309656107,5.40049174885275,5.17875948794266,4.99676943117283,5.16849562527993,6.20404846826301,5.86513242068522,4.99676943117283,4.99676943117283,6.15108983764075,7.95814545207853,5.44264995895941,5.79691238364645,5.66797459213802,5.63456540644243,5.24030522209787,5.06542666412834,4.99803951316798,5.45837142660709,5.48496624594131,5.25012884465081,7.95814545207853,5.10361076455165,4.62101367877323,5.75368233067401,5.54527048497578,5.76104316805828,7.14931753728463,5.17829214556915,1.19400948689652,6.22078793960313,5.49556601058609,6.18426484471549,5.63456540644243,5.19414269086180,5.87636656811956,5.73825018859873,5.08209186963411;65.1209372834481,68.8111271045005,69.3169962797664,69.1677207865811,68.8698150213785,69.1159326292867,65.5738415837260,68.5813833115293,69.1432288875310,69.5398726197610,65.5738415837260,66.0683519899038,59.0247965463954,59.0247965463954,65.1209372834481,67.7148765264629,69.4152963397117,68.8614197683396,65.3204996424693,67.8793978926050,68.1742904502895,68.6357043094784,68.8938110714897,68.6374397125264,51.6994683602181,65.3204996424693,4.03873963952577,68.6420905727138,69.1208765717025,67.5473721466298,68.8686423831445,68.5813833115293,67.8553395649045,67.8032079635703,68.8319690164068,67.8555789596678,66.7446986353822,68.8791272340747,68.5813833115293,68.6608826748372,68.6357043094784,66.2606909595132,65.3204996424693,69.1159326292867,33.1917450924640,66.6547608809168,69.5398726197610,68.2150539217065,67.8553395649045,67.8793978926050,65.4328492594483,68.6357043094784,33.1917450924640,68.2460464410507,68.6329339429434,69.1650144275650,33.1917450924640,69.1677207865811,68.6329339429434,68.1133157488004,67.8552192611933,68.8938110714897,65.5738415837260,68.4490437335050,69.4430302039220,68.2150539217065,65.1209372834481,65.4328492594483,68.6608826748372,68.2150539217065,68.2150539217065,68.5813833115293,67.7148765264629,68.5203349984726,66.7446986353822,68.8938110714897,69.4152963397117,69.5610993452042,69.8989865856005,68.5969158197649,67.8032079635703,69.2390974217841,69.3290483641672,67.7148765264629,69.4199803522136,68.8454475226529,68.8029605595680,69.5398726197610,69.1650144275650,68.2250558997245,68.3118919855102,64.5385338980456,68.6285444592477,68.0846044656658,68.2460464410507,69.4152963397117,69.9960327580332,69.1432288875310,69.1159326292867,69.2831548410130;0.338120414409983,0.543371328865155,0.134882388738432,0.0656968918807072,0.362130735449462,0.208279536046358,0.218736021321511,0.491913947522626,0.356077998950805,0.443790121771334,0.218736021321511,0.501166648913113,0.133595536023508,0.133595536023508,0.338120414409983,0.114923251845869,0.145385606131069,0.205376907181744,0.203059876393562,0.00785818936963403,0.276354482369726,0.187668822409243,0.171746883155129,0.00531956341490311,1.58045349252377,0.203059876393562,10.4494772314114,0.0471735312635794,0.153930876431649,0.0851477231685433,0.0967338317978087,0.491913947522626,9.53631654047471,1.37715442138305,0.109388815035764,9.53743170304949,0.786980982611007,1.01221433714747,0.491913947522626,0.205786306772046,0.187668822409243,0.200403026101908,0.203059876393562,0.208279536046358,1.32472800062322,0.151417451483433,0.443790121771334,0.204853611396361,9.53631654047471,0.00785818936963403,0.367421752298807,0.187668822409243,1.32472800062322,0.215952153137706,0.190225420000353,0.168005209720858,1.32472800062322,0.0656968918807072,0.190225420000353,0.376292949177491,9.53201443511527,0.171746883155129,0.218736021321511,0.0410163645485423,0.135178407420260,0.204853611396361,0.338120414409983,0.367421752298807,0.205786306772046,0.204853611396361,0.204853611396361,0.491913947522626,0.114923251845869,0.324866612384856,0.786980982611007,0.171746883155129,0.145385606131069,0.186640591077638,0.207737319223034,0.0178070602036674,1.37715442138305,0.180471941661715,0.143453544363433,0.114923251845869,0.0408570045201696,0.156578314295930,0.177174625858396,0.443790121771334,0.168005209720858,0.0954770075979925,0.296618878680425,10.7708315043728,0.241642372421513,0.225188931671121,0.215952153137706,0.145385606131069,0.219371738048964,0.356077998950805,0.208279536046358,0.0672053559433393;0.00736721133414102,0.208571485015239,0.187291377253676,0.280652146093192,0.198248237856990,0.393385197626064,0.318894655070354,0.224480087748092,0.230821472014057,0.361449952440000,0.318894655070354,0.276612733252800,0.207296577645223,0.207296577645223,0.00736721133414102,0.193982318954921,0.128071449800709,0.191170948873433,0.134436889294248,0.245312481483750,0.362022288596107,0.174889052310054,0.173705943618045,0.182274532157908,0.693798115388470,0.134436889294248,1.43905297636418,0.223946075234518,0.0662145156897987,0.482386989321182,0.119295963384036,0.224480087748092,6.83096747208644,0.256957118178445,0.187294077851940,6.83442165666771,0.0863670071864479,0.199491662896959,0.224480087748092,0.151428467891107,0.174889052310054,0.00322757929527769,0.134436889294248,0.393385197626064,0.121255279097196,0.196393574263326,0.361449952440000,0.197851397281911,6.83096747208644,0.245312481483750,0.347304286743419,0.174889052310054,0.121255279097196,0.224567183370270,0.191976331892213,0.278743321361928,0.121255279097196,0.280652146093192,0.191976331892213,0.252057238374960,6.83280850557329,0.173705943618045,0.318894655070354,0.299959433551267,0.113224449175172,0.197851397281911,0.00736721133414102,0.347304286743419,0.151428467891107,0.197851397281911,0.197851397281911,0.224480087748092,0.193982318954921,0.291919577238211,0.0863670071864479,0.173705943618045,0.128071449800709,0.210242621336497,0.204470325286323,0.00468579901006711,0.256957118178445,0.201653999628797,0.285336260860011,0.193982318954921,0.285608817372245,0.165656407324775,0.151252476418795,0.361449952440000,0.278743321361928,0.133761938511814,0.117530099000947,3.14451036052160,0.192953553451647,0.241825117035420,0.224567183370270,0.128071449800709,0.255477925985725,0.230821472014057,0.393385197626064,0.277031645027758;6.56644076901197,5.88717272307620,5.95718889484018,6.52012024107417,6.50257322347537,6.39548037622551,6.39616951685877,6.74131949896221,5.99039122470199,3.59519285219789,6.39616951685877,5.47910533915642,6.19102453031480,6.19102453031480,6.56644076901197,8.99668449909852,5.87624071414547,5.96439712439198,6.55979899506142,6.54933056987440,2.83594075573682,5.68862772066190,6.24595192455202,7.00591747805938,2.42497042399711,6.55979899506142,4.72910095408129,9.68470380016965,6.67022192478137,10.0442732331420,9.03562740704884,6.74131949896221,4.60570117288108,6.12734346346457,6.67869329553942,4.60900487321408,6.78587019032249,5.18206476735531,6.74131949896221,6.35752024864328,5.68862772066190,5.88373520736609,6.55979899506142,6.39548037622551,6.38597312516704,9.54276556522559,3.59519285219789,5.27542744522186,4.60570117288108,6.54933056987440,7.18568523198231,5.68862772066190,6.38597312516704,5.76603409925146,5.97766064636357,6.76408999908574,6.38597312516704,6.52012024107417,5.97766064636357,6.23289066827180,4.60993257248746,6.24595192455202,6.39616951685877,6.29614784116390,5.90493988346505,5.27542744522186,6.56644076901197,7.18568523198231,6.35752024864328,5.27542744522186,5.27542744522186,6.74131949896221,8.99668449909852,6.69999742428554,6.78587019032249,6.24595192455202,5.87624071414547,6.60209724623739,6.27479680898116,6.68220376422827,6.12734346346457,6.37046340153918,6.71023198866324,8.99668449909852,7.13883036802029,5.39754331282243,6.04071494447419,3.59519285219789,6.76408999908574,9.46816508828063,5.58910013879412,5.40346257433741,6.20738252485913,6.34521100535798,5.76603409925146,5.87624071414547,6.07533663441063,5.99039122470199,6.39548037622551,6.94721641591433;0.214482748804816,0.881876603401924,2.00155271700671,12.4412097378094,3.53864674857817,5.50920027759833,0.954233738528907,7.72688044638421,1.24176540089906,2.70190294190325,0.954233738528907,0.537567247495092,2.69696056441120,2.69696056441120,0.214482748804816,0.286317339977125,0.732270520702527,0.988435709579306,1.68638010435094,3.41787480456897,9.08339886715566,2.24250562962975,1.15781674710145,0.440336342568145,0.428838325876181,1.68638010435094,1.83491874829230,0.171009815335622,2.30733171471469,0.536794600995510,0.135911998858730,7.72688044638421,0.675165601913548,2.22188018608009,2.76520292769175,0.678939091393379,7.74867200050302,2.37020798116322,7.72688044638421,1.42194750303479,2.24250562962975,1.03604496428703,1.68638010435094,5.50920027759833,6.73141843869262,0.321556840392668,2.70190294190325,0.557198002731868,0.675165601913548,3.41787480456897,5.72798676984723,2.24250562962975,6.73141843869262,2.12494509873535,2.28083686888977,2.32361642301543,6.73141843869262,12.4412097378094,2.28083686888977,0.660934392970495,0.654617431362673,1.15781674710145,0.954233738528907,3.83650917398627,2.96937257328243,0.557198002731868,0.214482748804816,5.72798676984723,1.42194750303479,0.557198002731868,0.557198002731868,7.72688044638421,0.286317339977125,0.928785698842562,7.74867200050302,1.15781674710145,0.732270520702527,0.716811924599632,3.86637710493778,2.47656641609433,2.22188018608009,0.968364589490876,2.05020041509916,0.286317339977125,0.524053413187400,10.2071377250016,0.936620834180181,2.70190294190325,2.32361642301543,0.260040319268398,2.25707371688970,0.0797663889891625,3.22545561257461,1.89361960763525,2.12494509873535,0.732270520702527,3.99835109719470,1.24176540089906,5.50920027759833,0.346102047264532;7.81162384602031,7.13720509222761,12.0579434072557,10.9819422969023,10.8197804926071,12.8961580797095,9.62338167899594,11.1787176837216,10.7101953127792,8.35588176476817,9.62338167899594,7.42623388277900,11.4460627609055,11.4460627609055,7.81162384602031,11.4152732623478,10.1411569496935,12.0227409044449,9.45053935413987,12.0624148630639,10.8284034308202,11.9205209866920,11.9106903577204,12.3929882056802,3.98410770003735,9.45053935413987,3.49786166415350,12.2999416181940,12.0399352504737,13.4458002989129,11.9983002981988,11.1787176837216,5.92461003551907,11.7717143169127,11.8346103282396,5.92274523179128,10.3905772693109,12.2556832815002,11.1787176837216,11.3720320717089,11.9205209866920,9.87265647568833,9.45053935413987,12.8961580797095,11.9785870796476,12.7281141424558,8.35588176476817,9.58074751006389,5.92461003551907,12.0624148630639,10.1290282430217,11.9205209866920,11.9785870796476,11.0548484089152,11.4681681694831,11.9356491794786,11.9785870796476,10.9819422969023,11.4681681694831,12.2977122894398,5.92557170732301,11.9106903577204,9.62338167899594,11.9247107688285,12.7923253420268,9.58074751006389,7.81162384602031,10.1290282430217,11.3720320717089,9.58074751006389,9.58074751006389,11.1787176837216,11.4152732623478,12.2969286113219,10.3905772693109,11.9106903577204,10.1411569496935,12.3291229033600,11.9269260962714,12.1796880880208,11.7717143169127,12.1010616395083,12.3953758146153,11.4152732623478,12.7881301015555,12.0598448681259,12.2244664278184,8.35588176476817,11.9356491794786,13.1322395477707,11.2457771358943,7.07091612399194,10.5613499239901,11.2834006190005,11.0548484089152,10.1411569496935,11.6620800051535,10.7101953127792,12.8961580797095,12.4878207355319;0.258245501483530,0.637977092188325,0.264443589170209,0.291304328418026,0.732907181641769,0.111601542162551,0.338522605965458,1.44763109199974,0.0791679001465796,0.120122146975309,0.338522605965458,0.712070700101045,0.379691897742683,0.379691897742683,0.258245501483530,0.400611716847395,0.764864478304387,0.507842243284853,0.820040034664288,0.0481225088066600,1.46684286046647,0.732185566970865,0.913264860134578,0.170342615945940,8.24691130819100,0.820040034664288,5.29539107776226,0.819520836983165,0.303164636965753,1.19874476987706,0.221927483820846,1.44763109199974,4.30967219643418,2.80289671582678,0.517778168068326,4.31656052522949,0.446120208232538,0.634781573165589,1.44763109199974,1.27035347868470,0.732185566970865,8.69124441104200,0.820040034664288,0.111601542162551,0.0918684513069110,1.70886755565100,0.120122146975309,0.981387623600273,4.30967219643418,0.0481225088066600,3.91444431864710,0.732185566970865,0.0918684513069110,0.694820191584327,0.938703050097013,0.522231677405755,0.0918684513069110,0.291304328418026,0.938703050097013,8.63552727148505,4.30795835381361,0.913264860134578,0.338522605965458,0.235020008796416,0.144721407379232,0.981387623600273,0.258245501483530,3.91444431864710,1.27035347868470,0.981387623600273,0.981387623600273,1.44763109199974,0.400611716847395,0.581689858227822,0.446120208232538,0.913264860134578,0.764864478304387,0.400923215412437,0.635513601050526,0.313845066261725,2.80289671582678,0.653445807031858,0.442280582904600,0.400611716847395,0.165604133451276,4.71170736525400,0.399208990873616,0.120122146975309,0.522231677405755,0.552090091209854,0.196542265657303,6.40796679472195,1.35961732153305,0.462904475205294,0.694820191584327,0.764864478304387,0.139460081256386,0.0791679001465796,0.111601542162551,0.367492765730675;10.4627583237224,11.2720822370075,10.9526438206927,9.66948365372220,10.0694676836146,11.7565032830983,9.88065023700226,10.1574031331693,11.4512445485987,7.16450030339773,9.88065023700226,11.2941921273210,10.6554387498816,10.6554387498816,10.4627583237224,11.3377618511053,8.80714575009481,11.7607392325196,10.5053302438034,10.6113690103142,11.5964143636621,11.8915078650818,11.7204768193161,11.4194141179727,6.52351596136459,10.5053302438034,6.32357571370215,10.4872490947499,10.7667782297771,11.0928534276631,10.3361865137773,10.1574031331693,5.32646448468181,10.5113642955065,10.7970931142966,5.32635392295757,9.27815938583025,11.2780315897004,10.1574031331693,11.4666877640897,11.8915078650818,9.21194322825999,10.5053302438034,11.7565032830983,11.6968535358862,11.5385092205564,7.16450030339773,9.81588048740002,5.32646448468181,10.6113690103142,9.53870455788884,11.8915078650818,11.6968535358862,10.8236054890130,10.7013471014877,10.7213463596539,11.6968535358862,9.66948365372220,10.7013471014877,10.9685109873818,5.32851175582170,11.7204768193161,9.88065023700226,10.5436045794318,11.5233899661402,9.81588048740002,10.4627583237224,9.53870455788884,11.4666877640897,9.81588048740002,9.81588048740002,10.1574031331693,11.3377618511053,11.5736596668782,9.27815938583025,11.7204768193161,8.80714575009481,11.7798314901478,11.3241518557363,11.1722005094188,10.5113642955065,11.5944473076620,11.4166470223058,11.3377618511053,11.7265817958449,11.5087798324107,11.7624717731489,7.16450030339773,10.7213463596539,11.4474912291124,11.5033459463718,7.06985097626081,8.91610963833585,10.5520599992759,10.8236054890130,8.80714575009481,10.5017922205695,11.4512445485987,11.7565032830983,11.6043777930972;25.8968139134170,27.2272922630153,26.8916174652387,27.6582302536997,25.7489294732527,28.0601172715032,26.1823266199814,25.6503611582185,24.0069110714126,21.7648145398615,26.1823266199814,14.4536147444538,28.7817948413134,28.7817948413134,25.8968139134170,24.5676001721770,24.9652998894443,26.0224416911095,19.6323373939293,30.1938174523254,22.5995256375531,22.8193272406847,25.6692090230982,31.1469796407241,13.3730267537880,19.6323373939293,0.0660205904898118,28.0597622865831,26.2060641641653,26.6247983972053,34.5849742909782,25.6503611582185,91.2824798999944,23.4942760267276,25.6330535624830,91.2824120356864,34.5225157566421,25.9077038492704,25.6503611582185,25.4953842428703,22.8193272406847,23.1923064284719,19.6323373939293,28.0601172715032,16.9820442918700,26.0479628390893,21.7648145398615,23.1232554128368,91.2824798999944,30.1938174523254,28.6337582527358,22.8193272406847,16.9820442918700,22.9178030340610,24.2610126963976,26.9112955902336,16.9820442918700,27.6582302536997,24.2610126963976,16.7842391944045,91.2826160288584,25.6692090230982,26.1823266199814,26.8680028207533,26.0025795593549,23.1232554128368,25.8968139134170,28.6337582527358,25.4953842428703,23.1232554128368,23.1232554128368,25.6503611582185,24.5676001721770,26.9204471801781,34.5225157566421,25.6692090230982,24.9652998894443,28.5579824476278,28.0638039048000,30.7790399280078,23.4942760267276,26.1179191838775,28.5617076225164,24.5676001721770,28.9557670970095,25.2468847728384,25.8147234211485,21.7648145398615,26.9112955902336,27.5431496042807,24.1413099447498,75.8367314017868,24.0772106224263,26.2272210597165,22.9178030340610,24.9652998894443,26.6649743900491,24.0069110714126,28.0601172715032,28.7795941316353;0.371129002550429,0.0791400410883834,0.0802150072018807,0.532499513338479,0.169859655224568,0.372966605792584,0.531516743075398,0.166775274639685,0.177500001759288,0.451694015691168,0.531516743075398,0.158600905724966,0.493971803098415,0.493971803098415,0.371129002550429,0.135666234686917,0.276501320019320,0.0861781598704399,0.0794893417115170,3.64997737930303,0.112768215145076,0.114269739582267,0.0843185708228166,3.03111221175904,0.490772527057119,0.0794893417115170,51.7877865351696,0.0619074886099024,0.0886969845135516,0.178842124339095,5.71635216464853,0.166775274639685,67.9548414053733,0.155684814536514,0.167602208967862,67.9547278393515,9.83968889356783,0.0614382090680307,0.166775274639685,0.0769441060764476,0.114269739582267,0.181846728754080,0.0794893417115170,0.372966605792584,0.169027804547783,0.155068791501202,0.451694015691168,0.138181588040607,67.9548414053733,3.64997737930303,3.29347428107808,0.114269739582267,0.169027804547783,0.113566005691306,0.127936309651561,0.305864792621103,0.169027804547783,0.532499513338479,0.127936309651561,0.315175786015416,67.9540290600603,0.0843185708228166,0.531516743075398,0.131137830649531,0.0778841150454533,0.138181588040607,0.371129002550429,3.29347428107808,0.0769441060764476,0.138181588040607,0.138181588040607,0.166775274639685,0.135666234686917,0.105360004707389,9.83968889356783,0.0843185708228166,0.276501320019320,0.0594022918575564,0.0630948778050294,3.57494809381027,0.155684814536514,0.0663861595165180,0.0614710964088825,0.135666234686917,0.116786546616515,0.118871444785679,0.0712382591383158,0.451694015691168,0.305864792621103,0.273730922944296,0.209422599299122,49.3886719366171,0.119964347249945,0.165066409707863,0.113566005691306,0.276501320019320,0.489081632751776,0.177500001759288,0.372966605792584,0.209794284665692;48.6698488393020,48.1320813201805,47.7110925570732,46.9281339911069,49.1103168720239,48.0048610191995,52.8973020628248,48.0754582265876,48.4228885832975,48.3920825305120,52.8973020628248,53.3297238745420,47.5596793389781,47.5596793389781,48.6698488393020,49.4375361046678,49.5785666929131,49.0173059257455,53.0337892328428,49.2871022861466,49.8348716666931,48.9669608099409,48.8738865150020,48.8785111201180,70.1724166657058,53.0337892328428,18.9366611516580,49.2374417320744,47.4720477119502,50.4588333154011,49.6155325111834,48.0754582265876,57.9078018721460,48.6784130194593,48.0628751638102,57.9080028447219,51.6414924873059,48.4743586972061,48.0754582265876,49.3580310754417,48.9669608099409,52.1895774127209,53.0337892328428,48.0048610191995,32.2034224597350,51.2953711179916,48.3920825305120,48.7187747071393,57.9078018721460,49.2871022861466,52.6114020827268,48.9669608099409,32.2034224597350,49.0048535068739,48.4939273800808,47.5289440955551,32.2034224597350,46.9281339911069,48.4939273800808,50.3840528155313,57.9076873106387,48.8738865150020,52.8973020628248,47.8041718481741,47.9538246721361,48.7187747071393,48.6698488393020,52.6114020827268,49.3580310754417,48.7187747071393,48.7187747071393,48.0754582265876,49.4375361046678,49.0636777984419,51.6414924873059,48.8738865150020,49.5785666929131,47.6718702439693,47.7793606718917,48.3447504504100,48.6784130194593,48.3827718754772,48.1328844134219,49.4375361046678,47.4405048350320,48.9646379176236,48.9560987206224,48.3920825305120,47.5289440955551,48.9632790596584,48.9741314319889,1.79778602670871,49.1044273482655,49.2731002086459,49.0048535068739,49.5785666929131,45.9895561195173,48.4228885832975,48.0048610191995,47.8245059579110;77.9499246380583,77.4886856082893,78.6396374626706,78.5568624787238,77.6133127528055,78.9920177776695,71.2103600477839,76.4887905319602,76.8880126538274,78.2143574513799,71.2103600477839,67.3401462241740,79.1630724541393,79.1630724541393,77.9499246380583,77.8539473592489,78.5175706722445,76.4592206757154,68.4823474233869,77.1994721117301,74.6347445822953,75.4225867065168,76.6374165479501,78.4939470387217,42.5945243325082,68.4823474233869,8.85479593976776,79.0386354922038,78.5625213274147,76.7276017625180,79.9056968429038,76.4887905319602,81.5194461910049,75.7329838712023,77.7713267696476,81.5193495974314,74.7793146846974,77.0096335187959,76.4887905319602,76.0342849254097,75.4225867065168,71.6641005471019,68.4823474233869,78.9920177776695,95.0393857558737,74.6740492747369,78.2143574513799,75.7248257610974,81.5194461910049,77.1994721117301,72.3035099546345,75.4225867065168,95.0393857558737,75.7501210641004,76.8357177981424,78.6676701330240,95.0393857558737,78.5568624787238,76.8357177981424,75.7616522849229,81.5197023345154,76.6374165479501,71.2103600477839,77.6960823404479,78.7535446568291,75.7248257610974,77.9499246380583,72.3035099546345,76.0342849254097,75.7248257610974,75.7248257610974,76.4887905319602,77.8539473592489,77.0176246148756,74.7793146846974,76.6374165479501,78.5175706722445,79.1699640886810,79.8045949782558,78.1456759248577,75.7329838712023,77.5498245379060,78.8351490756435,77.8539473592489,79.8339296752635,76.5364237784025,76.4422344332666,78.2143574513799,78.6676701330240,78.4542029096933,75.8622489554502,72.7987428286339,76.4710955316604,76.4825991486767,75.7501210641004,78.5175706722445,79.8571031676752,76.8880126538274,78.9920177776695,79.1511419068446;0.457557088966556,0.269641569300046,0.348265870193979,0.453391634553841,0.770839965161926,0.0996999624509091,0.182622904856486,0.264267462530834,0.476859515493200,1.57210771785212,0.182622904856486,0.424938238029777,0.138009986001731,0.138009986001731,0.457557088966556,0.0759032008058521,1.85154969406230,0.341447289874653,0.335812101591199,0.0558284493785802,0.363156656741466,0.204781801022921,0.259110034352987,0.0349890042717830,0.253541860309408,0.335812101591199,7.91637904621567,1.00241981322857,0.226982259656314,0.201967638719087,0.863498195311101,0.264267462530834,7.54038962488937,0.178988503714685,0.132659407369975,7.54441171712398,0.00828917923430591,0.121585050199695,0.264267462530834,0.292602761872925,0.204781801022921,0.218397860469203,0.335812101591199,0.0996999624509091,0.0212990844194881,0.195954222961000,1.57210771785212,0.175673025144062,7.54038962488937,0.0558284493785802,0.166444256436675,0.204781801022921,0.0212990844194881,0.306340512670898,0.197532009186228,0.200560583942070,0.0212990844194881,0.453391634553841,0.197532009186228,0.0852264122467772,7.54035221686158,0.259110034352987,0.182622904856486,0.209176365225505,0.134773551784383,0.175673025144062,0.457557088966556,0.166444256436675,0.292602761872925,0.175673025144062,0.175673025144062,0.264267462530834,0.0759032008058521,0.259146261551107,0.00828917923430591,0.259110034352987,1.85154969406230,0.171421231906223,0.165982798203943,0.161689013725814,0.178988503714685,0.214757679139056,0.110877099727481,0.0759032008058521,0.00827778516990771,0.238471532264097,0.151908582539299,1.57210771785212,0.200560583942070,0.0828340781243206,0.197434212856407,0.162229164570684,0.429784115918009,0.228340180237387,0.306340512670898,1.85154969406230,3.39812454590095,0.476859515493200,0.0996999624509091,0.0353972439218045;14.8866658906680,14.5799237301650,14.6997214437606,13.3419579057623,12.8532069968742,15.2026584139399,12.2731801007571,13.2316671708980,14.4841143346819,10.6216274991866,12.2731801007571,0.389113639698728,14.8529406903297,14.8529406903297,14.8866658906680,16.0937444905340,11.7408166883679,14.7457938744586,12.1822205751459,14.2154772957735,12.4157353761497,14.5115752358936,14.7811018858567,15.5321116863314,8.67878601787708,12.1822205751459,9.49578568954778,14.9311964805921,14.4410102270963,15.3722195046573,14.7931207002769,13.2316671708980,9.22642122561624,14.0133388089568,14.2083355444753,9.22441092720727,12.5465012736425,14.5260496617830,13.2316671708980,14.0592531027554,14.5115752358936,10.2267659662266,12.1822205751459,15.2026584139399,15.3740184751405,15.2732775579698,10.6216274991866,12.8754579481234,9.22642122561624,14.2154772957735,13.1891714313952,14.5115752358936,15.3740184751405,13.1876932716299,13.4902618522614,14.3515445210388,15.3740184751405,13.3419579057623,13.4902618522614,15.3674338198710,9.22732186882485,14.7811018858567,12.2731801007571,14.2039614808415,15.1922994161657,12.8754579481234,14.8866658906680,13.1891714313952,14.0592531027554,12.8754579481234,12.8754579481234,13.2316671708980,16.0937444905340,15.1657655696256,12.5465012736425,14.7811018858567,11.7408166883679,15.7479873288505,15.1063408829973,15.1528761997326,14.0133388089568,14.9924589364836,15.2552637268473,16.0937444905340,15.9558001741858,14.2261290348011,14.7586517984978,10.6216274991866,14.3515445210388,15.8983929044809,14.9030254211653,10.9448402909048,11.6847650419519,14.0453883032894,13.1876932716299,11.7408166883679,14.5513782718657,14.4841143346819,15.2026584139399,15.6671386879320;3.08464097393821,5.57574148374368,8.53111801803265,9.26777589100593,11.0594982857506,7.24475706538856,5.31779245884225,8.54070947686628,6.90796423895368,12.0491425730698,5.31779245884225,3.98073500505706,7.44933535616881,7.44933535616881,3.08464097393821,2.34985877234075,11.6480593766615,6.56540122763035,4.05709893357921,7.79524720511752,6.11896910330085,6.62246577042707,6.35158673221316,6.81400857009966,0.324545619791051,4.05709893357921,10.6149706816695,8.23462174286061,7.88211806334671,6.10899894416522,8.09446795528427,8.54070947686628,12.7242278498982,8.15210050010882,7.85797132591587,12.7275287963082,9.31767378880486,7.98090719748018,8.54070947686628,6.33893505445194,6.62246577042707,2.32643646206901,4.05709893357921,7.24475706538856,7.70483801221935,5.43803446825654,12.0491425730698,6.87805065172194,12.7242278498982,7.79524720511752,6.99382549697096,6.62246577042707,7.70483801221935,8.04887110978856,8.22566671282414,7.85985232569590,7.70483801221935,9.26777589100593,8.22566671282414,6.61019072858093,12.7241196468360,6.35158673221316,5.31779245884225,8.12872875954436,7.67228679002822,6.87805065172194,3.08464097393821,6.99382549697096,6.33893505445194,6.87805065172194,6.87805065172194,8.54070947686628,2.34985877234075,6.44736884535175,9.31767378880486,6.35158673221316,11.6480593766615,6.57493927843362,7.17328049976712,7.12811121375973,8.15210050010882,6.88948352258799,7.07530672701994,2.34985877234075,6.51139636136395,5.79373515396329,6.41265952976061,12.0491425730698,7.85985232569590,6.70788397323687,5.43979711761817,13.5210176900260,9.96663872292156,6.94880094665983,8.04887110978856,11.6480593766615,9.88574852126869,6.90796423895368,7.24475706538856,6.81114427227409;4.44755500661230,8.96679183606882,10.3058023301384,9.85693388360677,12.4538479038048,10.9674439174344,6.29935425713350,9.65012761374284,8.08011924136213,7.60037986376133,6.29935425713350,1.67630548314966,9.62921700448558,9.62921700448558,4.44755500661230,7.73141337804893,9.30520189581909,9.47470715984499,5.95311125808475,10.4963172918145,6.26773688343417,8.18180185033730,9.38085603817969,10.5816143168574,0.300130807735310,5.95311125808475,8.98768927819805,10.9214762898716,10.0929640124334,10.2457101018513,10.6932695632172,9.65012761374284,6.79337498685106,10.1120419715318,9.69179642614552,6.79502628566071,9.54374901985726,9.89621124555775,9.65012761374284,8.62768136569208,8.18180185033730,3.82829729328724,5.95311125808475,10.9674439174344,10.3173454070154,9.74865927085735,7.60037986376133,6.01859045013970,6.79337498685106,10.4963172918145,7.93608370214251,8.18180185033730,10.3173454070154,8.17724653540910,9.30252500703029,10.0422631963557,10.3173454070154,9.85693388360677,9.30252500703029,10.0600386231795,6.79660765212523,9.38085603817969,6.29935425713350,10.3921704370196,10.6625651599972,6.01859045013970,4.44755500661230,7.93608370214251,8.62768136569208,6.01859045013970,6.01859045013970,9.65012761374284,7.73141337804893,10.0244642451004,9.54374901985726,9.38085603817969,9.30520189581909,10.1627050555642,9.95569105141752,10.4921079995153,10.1120419715318,9.85809614848202,10.5243886630226,7.73141337804893,10.9089862016983,8.65609250262753,9.64804630535723,7.60037986376133,10.0422631963557,11.3259135186656,8.34903333436605,7.57530233302301,9.57364035663698,8.94727506093413,8.17724653540910,9.30520189581909,11.7976498232156,8.08011924136213,10.9674439174344,10.6741556857881;1.30255271621342,1.45499910995383,2.04931079350900,4.05590199687972,0.0222941353040948,3.77487432906704,0.223920884243032,0.787137783058202,0.165860545702485,0.782752385976137,0.223920884243032,0.403686920021947,3.38926306734610,3.38926306734610,1.30255271621342,0.262981196567758,1.29547908021970,0.138120477749169,0.372975637786794,1.46768699408543,0.199554167338777,0.0824166238946696,0.0388728186045160,2.87403818566254,0.389722248817374,0.372975637786794,7.94085127014296,1.95437078618052,2.47174394694867,0.384652920183179,2.90602013184656,0.787137783058202,6.24052364465942,0.603230399251005,1.39442647956549,6.24032078694581,0.0238764436164182,0.00655390597037537,0.787137783058202,0.422211160904870,0.0824166238946696,0.331493722734841,0.372975637786794,3.77487432906704,3.13194679816339,0.146739785030480,0.782752385976137,0.0140736157307709,6.24052364465942,1.46768699408543,0.227693902227574,0.0824166238946696,3.13194679816339,0.279596713489938,0.0272431474023524,2.61259551802487,3.13194679816339,4.05590199687972,0.0272431474023524,0.119939151256953,6.24028498175109,0.0388728186045160,0.223920884243032,2.49897125370022,1.46340489659096,0.0140736157307709,1.30255271621342,0.227693902227574,0.422211160904870,0.0140736157307709,0.0140736157307709,0.787137783058202,0.262981196567758,0.554711336094857,0.0238764436164182,0.0388728186045160,1.29547908021970,2.88109654633468,3.15508850762812,2.86775808751408,0.603230399251005,0.357784634854430,2.30494768861029,0.262981196567758,4.48938430577029,0.152517497950529,0.0974840193326150,0.782752385976137,2.61259551802487,1.47041411387821,0.154050017281714,0.0250884497636177,0.381948141953230,0.147689579586696,0.279596713489938,1.29547908021970,6.71395353629449,0.165860545702485,3.77487432906704,3.31662713714738;11.1345777616638,11.7536102566566,14.2497348561229,12.8586897424649,13.9013768566515,12.0505763574002,5.11195438979994,13.6347699946352,14.2711898971542,13.4214175957669,5.11195438979994,13.8468529408424,11.8048006595859,11.8048006595859,11.1345777616638,13.6952927411525,12.0937596277028,12.8777553332710,10.0943128412818,8.43410651647219,14.0585247267664,13.7752968250732,12.5993539684222,9.28279073547647,3.31916624711365,10.0943128412818,6.91501311032952,13.9137133335491,13.7885837318653,12.2831027414952,14.5874879850695,13.6347699946352,9.85149696577584,8.92883588271803,12.5623753750874,9.85195427996442,2.73193451728030,13.0100417910200,13.6347699946352,12.1196963941123,13.7752968250732,8.22478566183983,10.0943128412818,12.0505763574002,11.3325309646809,11.3700825767495,13.4214175957669,11.5218642175633,9.85149696577584,8.43410651647219,5.39184226336582,13.7752968250732,11.3325309646809,13.7648038902837,14.0393394262149,13.8214912576793,11.3325309646809,12.8586897424649,14.0393394262149,11.1507505644850,9.85206887492138,12.5993539684222,5.11195438979994,10.5937348444580,13.6267928896248,11.5218642175633,11.1345777616638,5.39184226336582,12.1196963941123,11.5218642175633,11.5218642175633,13.6347699946352,13.6952927411525,10.8588618931460,2.73193451728030,12.5993539684222,12.0937596277028,13.5618423655455,14.3101928756188,9.89272037383438,8.92883588271803,13.4428865576901,12.9890254353497,13.6952927411525,12.1735341439615,13.0198754163412,12.9412704995541,13.4214175957669,13.8214912576793,12.6171842045668,13.6902935849749,6.22659566079790,13.7731424964877,10.6729369507881,13.7648038902837,12.0937596277028,16.2135734809992,14.2711898971542,12.0505763574002,11.9024095575111;0.484316841242154,0.623932342814776,0.913789904021308,0.640159174819742,0.507673580245567,0.532600037979662,0.865151267347895,0.658033476270430,0.469505441483764,0.368895813087544,0.865151267347895,0.174736437702741,0.663397582619725,0.663397582619725,0.484316841242154,1.08666982067486,0.569096278643508,0.695158245604626,0.380189407913095,0.300605260249146,0.640341881969820,0.995779142752052,0.636559290260705,0.0413340996281743,0.218146720983667,0.380189407913095,0.0834776568411407,1.18642077977542,0.823521944436193,1.69533370797050,1.46139504225932,0.658033476270430,0.0109421951519615,0.192248211420700,0.322771674490395,0.0109474413680521,0.0139323013224940,0.515029139827544,0.658033476270430,0.777662938831087,0.995779142752052,5.73461134465789,0.380189407913095,0.532600037979662,0.000283597338926717,2.14286847726785,0.368895813087544,1.36294557719776,0.0109421951519615,0.300605260249146,0.229594254151009,0.995779142752052,0.000283597338926717,1.23184806073028,0.688194815281986,0.456962233865509,0.000283597338926717,0.640159174819742,0.688194815281986,0.207655223389762,0.0109433410261416,0.636559290260705,0.865151267347895,0.600873420500466,1.15242793403018,1.36294557719776,0.484316841242154,0.229594254151009,0.777662938831087,1.36294557719776,1.36294557719776,0.658033476270430,1.08666982067486,0.642862746947425,0.0139323013224940,0.636559290260705,0.569096278643508,0.712355163204751,0.132406248000508,0.344667278187960,0.192248211420700,0.793878828623777,0.767817589269663,1.08666982067486,0.666137668443995,0.561985446771283,0.788505096595400,0.368895813087544,0.456962233865509,1.91810261011742,0.592032087150290,0.0816503217406465,0.434891413036985,0.751970337953255,1.23184806073028,0.569096278643508,0.517295033955387,0.469505441483764,0.532600037979662,0.872449502679554;10.5632330997049,10.7327606337860,14.2885821431043,13.5003619890875,13.1542123426080,15.2214693047771,12.1638123343095,13.6326350589676,12.7416490526885,10.4092311951141,12.1638123343095,8.78966689716010,13.9905174570191,13.9905174570191,10.5632330997049,14.6383012789803,11.9211565540561,14.0663164345239,11.9616136486138,14.5474217420611,11.0762943706689,13.1524947310708,14.0455595853799,14.7897504320871,7.76131384762090,11.9616136486138,6.96751530332002,15.7167996323593,14.3338212391503,15.9665498165016,15.2898403963968,13.6326350589676,8.39779222217842,14.0283353507156,14.0271307439313,8.39719434834975,12.9633449124564,14.1190561042213,13.6326350589676,13.3549372477165,13.1524947310708,9.40051383419642,11.9616136486138,15.2214693047771,19.5528502095721,15.8906361100564,10.4092311951141,11.0345953354200,8.39779222217842,14.5474217420611,12.7601995313333,13.1524947310708,19.5528502095721,12.6488419501761,13.2833474588416,14.2607918595836,19.5528502095721,13.5003619890875,13.2833474588416,14.0240907474623,8.40055852437424,14.0455595853799,12.1638123343095,14.3643868382922,14.8111640611805,11.0345953354200,10.5632330997049,12.7601995313333,13.3549372477165,11.0345953354200,11.0345953354200,13.6326350589676,14.6383012789803,14.5590120945756,12.9633449124564,14.0455595853799,11.9211565540561,14.6243809173452,14.1464433648518,14.6990895049614,14.0283353507156,14.2377503746713,14.7530369820414,14.6383012789803,15.2311564851656,13.4047675135022,14.2774640869346,10.4092311951141,14.2607918595836,16.4630347840242,12.9545994041617,9.84399722488301,12.6247521193948,13.6397086819297,12.6488419501761,11.9211565540561,15.4097288247033,12.7416490526885,15.2214693047771,14.9931775894890;6.79370066532028,4.72230356996716,4.35608995624664,1.92194211714834,4.47270621656774,4.12157745760648,1.76110102729449,3.32176568623561,9.68436537501114,3.05837437577343,1.76110102729449,12.9716637124391,5.13170885647152,5.13170885647152,6.79370066532028,5.40401273345551,4.20618396968830,6.22778999786856,6.57704700443398,4.73777786000974,1.94064763211164,4.25557949936149,6.24452298856733,7.72138809691760,2.78094853052544,6.57704700443398,2.05772246561742,4.09253542102710,4.81821045255603,3.23444550656001,2.50488489823566,3.32176568623561,7.08378635503187,6.59485550202988,5.14563479646960,7.09067241536136,7.88968099748361,6.32112662217369,3.32176568623561,4.60698653345075,4.25557949936149,0.458650919816799,6.57704700443398,4.12157745760648,7.07781489561040,2.40188540802882,3.05837437577343,2.17605010149701,7.08378635503187,4.73777786000974,3.57025181860483,4.25557949936149,7.07781489561040,3.05672775775395,5.22450706742649,5.13842204548779,7.07781489561040,1.92194211714834,5.22450706742649,7.16824237931216,7.08255164371794,6.24452298856733,1.76110102729449,3.79317702995603,3.42393394507668,2.17605010149701,6.79370066532028,3.57025181860483,4.60698653345075,2.17605010149701,2.17605010149701,3.32176568623561,5.40401273345551,5.92545276076810,7.88968099748361,6.24452298856733,4.20618396968830,5.98390892409409,5.75755864520021,7.24525929202102,6.59485550202988,5.90603172023059,4.67463724800768,5.40401273345551,5.24364969822848,2.76484378078200,5.97138005232535,3.05837437577343,5.13842204548779,2.97561091807477,5.56310714852804,3.07579203923215,5.36578786353430,3.45269147086738,3.05672775775395,4.20618396968830,4.08049446347965,9.68436537501114,4.12157745760648,4.98615445092992;1.89828729926349,2.51155648418138,1.58670963630707,2.63457466143969,0.924573673643234,3.98134134561626,0.586492229078985,1.10948222440525,2.63196086370421,1.14751006522238,0.586492229078985,1.52334919214378,0.939666004451586,0.939666004451586,1.89828729926349,4.23960900757816,2.86236735857180,1.68794483631947,1.23403845884988,1.26166096333384,0.540281257428549,1.83869398690945,1.82584171953673,1.87916337419391,1.59909087855462,1.23403845884988,2.43627660488392,4.31995386277431,0.256822387868545,4.63109149040970,4.09916537897123,1.10948222440525,2.63105117456614,3.71211463988416,0.295257411726394,2.63715984401715,3.22911463965571,3.10362974499035,1.10948222440525,1.66803627546325,1.83869398690945,0.754911192861289,1.23403845884988,3.98134134561626,3.89320254407680,4.64810653668205,1.14751006522238,2.00173252443105,2.63105117456614,1.26166096333384,8.72450147429021,1.83869398690945,3.89320254407680,0.306571704455901,0.246491395949913,0.571042575474062,3.89320254407680,2.63457466143969,0.246491395949913,0.253081803766104,2.61790463886680,1.82584171953673,0.586492229078985,1.99251389892678,2.50717850501355,2.00173252443105,1.89828729926349,8.72450147429021,1.66803627546325,2.00173252443105,2.00173252443105,1.10948222440525,4.23960900757816,1.49812269277064,3.22911463965571,1.82584171953673,2.86236735857180,2.68902180882634,0.572189367530607,1.18200056031647,3.71211463988416,5.49167255365641,2.80107000387320,4.23960900757816,2.07745128777590,0.481005723367903,1.73740054028606,1.14751006522238,0.571042575474062,4.54032749746793,2.37548961543657,2.65603813507849,3.12425172519859,0.476125160281716,0.306571704455901,2.86236735857180,0.823674229337324,2.63196086370421,3.98134134561626,1.63362329991541;8.41903067103378,7.85304272050920,9.51021319095925,7.51627763650262,8.51896301968012,8.02473855019683,10.3515675313077,8.22028920356112,8.33132675159103,7.32626578450220,10.3515675313077,13.3229690791941,7.22336186304230,7.22336186304230,8.41903067103378,6.93801407333806,7.78508440825008,8.22346032676220,8.97324989050291,9.30466801367509,7.68723920060307,8.58620553753585,8.18570024798534,7.88950095495729,12.2314533355102,8.97324989050291,5.82908660252270,6.39831908637214,9.57807629511502,6.91129224013304,6.27248958321407,8.22028920356112,4.81502718356760,13.3738351646582,9.53334444299743,4.81932812713172,7.17907197810235,7.48513790284946,8.22028920356112,8.44646864343846,8.58620553753585,10.5533213354621,8.97324989050291,8.02473855019683,7.05623915372147,6.56186952518983,7.32626578450220,7.03886507037671,4.81502718356760,9.30466801367509,7.42774308322198,8.58620553753585,7.05623915372147,10.1430984400388,9.50141022043497,9.38620666434536,7.05623915372147,7.51627763650262,9.50141022043497,11.7943753521502,4.81767987674663,8.18570024798534,10.3515675313077,10.2738392510096,9.50802681875320,7.03886507037671,8.41903067103378,7.42774308322198,8.44646864343846,7.03886507037671,7.03886507037671,8.22028920356112,6.93801407333806,8.22128911710376,7.17907197810235,8.18570024798534,7.78508440825008,7.79458018553035,7.97398274053388,8.40864903123656,13.3738351646582,9.83358092575766,8.40220686021336,6.93801407333806,7.89202572925327,7.49325026366798,8.22170082788442,7.32626578450220,9.38620666434536,6.30837536644123,9.23597583281626,4.91510440135404,7.67370858732998,10.3793880397341,10.1430984400388,7.78508440825008,8.17972909980238,8.33132675159103,8.02473855019683,7.89614820010179;0.164925030513800,0.140294540720851,0.204414723797832,0.110920830342044,0.325762837551630,0.0691586653721707,0.637321754404967,0.250753636184157,0.107787883993987,0.241512976442803,0.637321754404967,0.292889759721125,0.323032442539098,0.323032442539098,0.164925030513800,0.0935826038465901,0.106216234510430,0.161176944267055,0.253526114167149,0.208379448755358,1.82308085330990,0.145365613914217,0.145304789955305,0.142235643715135,0.299390029461075,0.253526114167149,0.0824908782021029,0.107088350297346,1.45827298586270,0.108841196006487,0.0961942957771621,0.250753636184157,0.0506514184337298,0.121809605097758,1.56979624128733,0.0505543009312051,0.0779358406304260,0.0884072011658303,0.250753636184157,0.175017380988912,0.145365613914217,0.549335077112673,0.253526114167149,0.0691586653721707,0.00907703052668799,0.0962605944006347,0.241512976442803,0.117195468891269,0.0506514184337298,0.208379448755358,0.0291056045941002,0.145365613914217,0.00907703052668799,1.27821469422218,1.31752723978101,1.45784797141334,0.00907703052668799,0.110920830342044,1.31752723978101,1.84520908513125,0.0509233821155052,0.145304789955305,0.637321754404967,0.156427633235012,0.172358668427666,0.117195468891269,0.164925030513800,0.0291056045941002,0.175017380988912,0.117195468891269,0.117195468891269,0.250753636184157,0.0935826038465901,0.0900257456528617,0.0779358406304260,0.145304789955305,0.106216234510430,0.0952662004292247,0.551998486822807,0.220879438720204,0.121809605097758,0.0601061747724705,0.0997579513561839,0.0935826038465901,0.135604429473425,1.60324258873828,0.144049047325039,0.241512976442803,1.45784797141334,0.111818799186335,0.130177482152345,0.0752470519503386,0.0862022556222160,0.691393306624075,1.27821469422218,0.106216234510430,0.350499445106591,0.107787883993987,0.0691586653721707,0.151004547469793;0.819820956943093,0.701636596399780,0.218503818206106,0.205561083035131,0.218356555153032,0.231100170415771,0.211392169809973,0.217473652993997,0.914922143163883,0.278519174432854,0.211392169809973,0.845236157706342,0.239221006899224,0.239221006899224,0.819820956943093,0.333250024443116,0.223488418191390,0.849263954396644,0.819354057932248,0.169572507278971,0.632223263007642,0.762613283305080,0.821145147844686,0.818515627051106,0.262852850852361,0.819354057932248,0.292780773373185,0.374893478349290,0.238650451628915,0.378147524087042,0.117921627297736,0.217473652993997,1.78072671497362,0.231586107671789,0.307141059612377,1.78609156929447,0.229466220209652,0.273144388458290,0.217473652993997,0.820439640767710,0.762613283305080,0.676015619897939,0.819354057932248,0.231100170415771,0.233932495516035,0.370831895701692,0.278519174432854,0.263461516219642,1.78072671497362,0.169572507278971,0.198891213278620,0.762613283305080,0.233932495516035,0.241607197571458,0.243704798744963,0.242390719321362,0.233932495516035,0.205561083035131,0.243704798744963,0.929502799538584,1.77118378724207,0.821145147844686,0.211392169809973,0.164805913993709,0.831651843573017,0.263461516219642,0.819820956943093,0.198891213278620,0.820439640767710,0.263461516219642,0.263461516219642,0.217473652993997,0.333250024443116,0.858699268344342,0.229466220209652,0.821145147844686,0.223488418191390,0.698926134827994,0.822903330839722,0.877277413602536,0.231586107671789,0.808714786742421,0.564123247956383,0.333250024443116,0.828631661019365,0.564649706999010,1.00473960593913,0.278519174432854,0.242390719321362,0.181511808815823,0.735419691125689,0.216329035862035,0.196702894834507,0.237180002379206,0.241607197571458,0.223488418191390,0.225139108460662,0.914922143163883,0.231100170415771,0.711486388982344;0.469865421903731,0.522074218239296,0.496510795047325,0.469337806369090,0.499257893314030,0.497329413636245,0.503863244305679,0.492049584764943,0.498008449023932,0.492346530520739,0.503863244305679,0.469123776818818,0.501771562713403,0.501771562713403,0.469865421903731,0.484291567636737,0.549293593688251,0.575740457161946,0.495547072020730,0.517758445266640,0.714430987127233,0.612391262224567,0.477013928932738,0.442173401449803,0.501902286168520,0.495547072020730,0.495672533623702,0.482817433464628,0.500410492102017,0.486680518779394,0.552171624487974,0.492049584764943,1.77675066819808,0.507037337844875,0.509665855351230,1.78657591254515,0.497198825145343,0.471857001301541,0.492049584764943,0.449254960644021,0.612391262224567,0.474560657439730,0.495547072020730,0.497329413636245,0.506080187228130,0.488779404388687,0.492346530520739,0.495676488538781,1.77675066819808,0.517758445266640,0.529218820102671,0.612391262224567,0.506080187228130,0.492269823098279,0.502456382655559,0.462110644154866,0.506080187228130,0.469337806369090,0.502456382655559,0.489799879125692,1.76735129072560,0.477013928932738,0.503863244305679,0.518560266583739,0.428851237107915,0.495676488538781,0.469865421903731,0.529218820102671,0.449254960644021,0.495676488538781,0.495676488538781,0.492049584764943,0.484291567636737,0.330952120601632,0.497198825145343,0.477013928932738,0.549293593688251,0.531959771197178,0.521451251624697,0.484280153615754,0.507037337844875,0.478368163851441,0.476446822402026,0.484291567636737,0.466863792707655,0.492596584150783,0.468519686208428,0.492346530520739,0.462110644154866,0.486811016832421,0.497517597751931,0.493252313303736,0.503863102356808,0.549970466980143,0.492269823098279,0.549293593688251,0.483933604816699,0.498008449023932,0.497329413636245,0.508760955669815;0.803278822066437,0.826547039073439,0.796657345254888,0.808519559786445,0.803657029396706,0.803456881909113,0.796899910385879,0.804183301581785,0.806175223277592,0.803624019094678,0.796899910385879,0.803281026313796,0.915473346605161,0.915473346605161,0.803278822066437,0.803369075886668,0.722873783278565,0.808325182692116,0.814708214773376,0.820543459234687,0.805253225677462,0.808108799292131,0.796664108854090,0.803599834400053,0.799310935365835,0.814708214773376,0.801431781073839,0.806585168725954,0.792484975181758,0.803613747672239,0.878743587155434,0.804183301581785,3.07488528300045,0.809893083256590,0.808038211223859,3.08383773513063,0.805024324591800,0.759145133781290,0.804183301581785,0.803854252264742,0.808108799292131,0.802732683555662,0.814708214773376,0.803456881909113,0.849446025471286,0.801292966043202,0.803624019094678,0.803555606200090,3.07488528300045,0.820543459234687,0.813057278588428,0.808108799292131,0.849446025471286,0.795144946014218,0.802138574475786,0.802023811257539,0.849446025471286,0.808519559786445,0.802138574475786,0.800458459004277,3.06233330824090,0.796664108854090,0.796899910385879,0.819122097865493,0.807814355393366,0.803555606200090,0.803278822066437,0.813057278588428,0.803854252264742,0.803555606200090,0.803555606200090,0.804183301581785,0.803369075886668,0.488377681546298,0.805024324591800,0.796664108854090,0.722873783278565,1.04508888650738,0.780026875594825,0.808440088858381,0.809893083256590,0.803726432886137,0.803395941320973,0.803369075886668,0.801119771201054,0.751719726436547,0.752714085262170,0.803624019094678,0.802023811257539,0.827458408626095,0.802339396170964,0.804993543172546,0.796915634733317,0.796686378083327,0.795144946014218,0.722873783278565,0.822467669610711,0.806175223277592,0.803456881909113,0.868666085211441;0.803517538579296,0.839626933622963,0.655922818890727,0.832469692429544,0.804617377729781,0.803832995051073,0.796633704963007,0.803795293152885,1.02059164285498,0.802411347074638,0.796633704963007,0.804578995855655,0.832943246029215,0.832943246029215,0.803517538579296,0.803870559604152,0.873551007518840,0.834827225856638,0.818142898179057,0.803868331990507,0.802908154247150,0.795370649507564,1.07708257927166,0.799858187714756,0.770549093211132,0.818142898179057,0.800001720596717,0.809792246960421,0.786286936717405,0.804084368937460,0.921558049633369,0.803795293152885,3.32462018138487,0.803544174865538,0.796825385726657,3.33453400761124,0.802167559716627,0.352843650185216,0.803795293152885,0.803788039374844,0.795370649507564,0.776495650507797,0.818142898179057,0.803832995051073,0.832886762612728,0.802658931553685,0.802411347074638,0.803747852970173,3.32462018138487,0.803868331990507,0.806416143276211,0.795370649507564,0.832886762612728,0.795487307503345,0.802806918764317,0.805908321166913,0.832886762612728,0.832469692429544,0.802806918764317,0.800366048827673,3.31062052346347,1.07708257927166,0.796633704963007,0.837591361594148,0.823518456608038,0.803747852970173,0.803517538579296,0.806416143276211,0.803788039374844,0.803747852970173,0.803747852970173,0.803795293152885,0.803870559604152,0.689957787769220,0.802167559716627,1.07708257927166,0.873551007518840,0.795618005427249,0.631588816882005,0.806728665726711,0.803544174865538,0.803765180369383,0.809639409104289,0.803870559604152,0.803957360615571,0.438274652872161,0.837324100635081,0.802411347074638,0.805908321166913,0.801802579298784,0.803308422928526,0.804804708309851,0.794424099757962,0.803361225610089,0.795487307503345,0.873551007518840,0.836266042785753,1.02059164285498,0.803832995051073,1.02140978977385;0.231709161636878,0.230764439894505,0.258869330918445,0.236454845754454,0.237845893620285,0.234557752569432,0.246139480263488,0.239940748398422,0.217680150723412,0.226725409377180,0.246139480263488,0.203046542539877,0.252295433249306,0.252295433249306,0.231709161636878,0.229154115098255,0.235053523863909,0.245441773299164,0.240100446158890,0.411938226564055,0.439588330879507,0.293822815360634,0.229513215976293,0.207968868106458,0.227468709142515,0.240100446158890,0.223060672218990,0.194752316897747,0.244026206050945,0.235177776577300,0.250347074513812,0.239940748398422,0.951730062618792,0.252476920053210,0.246429192762001,0.953375070404049,0.234729825005345,0.102582270458021,0.239940748398422,0.217690795830999,0.293822815360634,0.234389907545193,0.240100446158890,0.234557752569432,0.219248455110551,0.231694080975187,0.226725409377180,0.229433140800185,0.951730062618792,0.411938226564055,0.215353087015221,0.293822815360634,0.219248455110551,0.239894254881440,0.245417276356161,0.250011490713277,0.219248455110551,0.236454845754454,0.245417276356161,0.229224195552146,0.947955085464998,0.229513215976293,0.246139480263488,0.262438411250228,0.197412946531512,0.229433140800185,0.231709161636878,0.215353087015221,0.217690795830999,0.229433140800185,0.229433140800185,0.239940748398422,0.229154115098255,0.0229244514709069,0.234729825005345,0.229513215976293,0.235053523863909,0.232393220110430,0.239879199646312,0.201592601869645,0.252476920053210,0.221485469258420,0.253726773071162,0.229154115098255,0.238202376812574,0.260243002646149,0.154900547450725,0.226725409377180,0.250011490713277,0.220545390234235,0.227642562515971,0.237809574318761,0.244852736829873,0.307021817690448,0.239894254881440,0.235053523863909,0.282159913673270,0.217680150723412,0.234557752569432,0.209696054478686;1.46593033488234,1.03223467829256,1.07205350748341,1.09568696601717,3.65360546487802,2.47589396973553,0.608621900125642,0.856667369017013,0.765112568936687,1.36021426295814,0.608621900125642,1.12226315554779,1.11840650083385,1.11840650083385,1.46593033488234,1.22302553099787,1.72906024741011,0.745297478280034,0.681558448753449,1.14839191344415,0.693858260574598,0.673414379265704,0.769656668527740,1.56731410555987,1.86074588475284,0.681558448753449,4.97395758936195,1.53111496278530,1.04250829024669,0.896830087966711,1.98099537233952,0.856667369017013,6.46518719701290,0.878136658046142,1.03993368710448,6.46828834323484,1.04246084147374,0.796645295625676,0.856667369017013,0.668210764683830,0.673414379265704,0.978415461079222,0.681558448753449,2.47589396973553,0.723560123765927,0.822318306488322,1.36021426295814,0.897852845513052,6.46518719701290,1.14839191344415,0.550426584705440,0.673414379265704,0.723560123765927,0.720335787137912,0.763925302956351,1.24478026073748,0.723560123765927,1.09568696601717,0.763925302956351,0.863645953095119,6.45874758870848,0.769656668527740,0.608621900125642,0.896464437839529,1.11892599782698,0.897852845513052,1.46593033488234,0.550426584705440,0.668210764683830,0.897852845513052,0.897852845513052,0.856667369017013,1.22302553099787,1.08444449574245,1.04246084147374,0.769656668527740,1.72906024741011,1.27943230481548,1.47640528201898,1.31084294971930,0.878136658046142,0.871808832996858,1.32871881717317,1.22302553099787,1.66414926421705,1.02567903349761,0.714029673856585,1.36021426295814,1.24478026073748,1.19726954225668,0.778453363014897,2.66199433444086,0.712307151987986,0.908711622830201,0.720335787137912,1.72906024741011,2.61767290643688,0.765112568936687,2.47589396973553,1.40737730927340;10.3318232409345,10.6878527824281,10.3151651258216,9.63118860839908,10.1041327776230,9.73288511863586,9.87958480006451,10.5234605112771,10.7788825256632,9.42521111759305,9.87958480006451,9.71735297830783,9.39233724263328,9.39233724263328,10.3318232409345,12.2305774191453,10.1627816392492,10.6923139113271,10.5334170571819,9.79351266035706,10.3748649847487,10.6894141562294,10.5652217394626,9.94337414216955,8.81050895444584,10.5334170571819,8.01912230110351,11.2376519306065,10.2904357704094,11.3193862871118,10.8729924384792,10.5234605112771,8.44915395986628,10.1589034217349,10.2647886738471,8.45017901550722,9.52360078001939,10.4593776656916,10.5234605112771,10.7057247659816,10.6894141562294,10.8607485497839,10.5334170571819,9.73288511863586,9.15410086175895,11.6319912577812,9.42521111759305,9.53023787152088,8.44915395986628,9.79351266035706,10.9209374711381,10.6894141562294,9.15410086175895,10.5581118880367,10.7393581477085,10.1301424774251,9.15410086175895,9.63118860839908,10.7393581477085,12.3104872420444,8.45042567757985,10.5652217394626,9.87958480006451,9.79517544640487,10.2328777713142,9.53023787152088,10.3318232409345,10.9209374711381,10.7057247659816,9.53023787152088,9.53023787152088,10.5234605112771,12.2305774191453,10.3193621170413,9.52360078001939,10.5652217394626,10.1627816392492,10.2285224708736,10.2034958296373,9.82240711860271,10.1589034217349,10.4900684981003,10.2034869697007,12.2305774191453,9.96083046652339,10.0560775155290,10.7069517760715,9.42521111759305,10.1301424774251,11.3005835237470,10.7587293568564,8.88655073468542,11.0543349151572,10.2023655248749,10.5581118880367,10.1627816392492,10.0149366723793,10.7788825256632,9.73288511863586,10.0156767905682;3.86063996050847,4.17472750517660,4.24115907273431,4.32256934153985,4.43307879524385,4.25963131598812,4.38137615066930,4.82314904923602,3.92489912009835,5.05439717712110,4.38137615066930,3.42495900044602,2.98602348874853,2.98602348874853,3.86063996050847,2.42696914215516,2.37222762557460,4.25815302664645,4.12064192240672,4.04471438877512,4.71475723765329,4.56947493883161,4.17278594682661,3.74416942223833,3.89273654544712,4.12064192240672,2.66093597150345,1.80435563304334,4.09014370948394,1.67405808181883,1.89177130261975,4.82314904923602,2.56066741266045,4.34879498479163,4.17315024670669,2.56213141971502,4.16213695361377,4.59719658568651,4.82314904923602,4.18360769432786,4.56947493883161,4.68088203375674,4.12064192240672,4.25963131598812,4.24044653746492,2.09221991329568,5.05439717712110,2.83240779897606,2.56066741266045,4.04471438877512,3.26640970317050,4.56947493883161,4.24044653746492,4.44884394779398,4.30290860110554,4.02014144506274,4.24044653746492,4.32256934153985,4.30290860110554,4.59056847201844,2.54003201642355,4.17278594682661,4.38137615066930,4.18767915223546,4.31905892086047,2.83240779897606,3.86063996050847,3.26640970317050,4.18360769432786,2.83240779897606,2.83240779897606,4.82314904923602,2.42696914215516,3.93462685363787,4.16213695361377,4.17278594682661,2.37222762557460,3.84387464289752,3.89328123345617,3.83408884209524,4.34879498479163,4.04911295357605,3.77403713555836,2.42696914215516,3.74700388443915,4.40304939444469,4.24985983507544,5.05439717712110,4.02014144506274,1.80542560148844,4.02274852557995,0.144027618058903,4.22455280366870,4.20548310629229,4.44884394779398,2.37222762557460,7.07129520820416,3.92489912009835,4.25963131598812,3.80622698907359;9.58022041132150,9.99677905113698,9.39307313629769,8.60135698055974,9.22832579227959,8.77670710937009,9.10332672533081,9.79862315054830,10.3524381121813,7.94647936587327,9.10332672533081,9.27088755464752,8.86344461164173,8.86344461164173,9.58022041132150,12.7574126188690,8.29681544476926,10.0647619622090,10.6112811456382,8.90600068210366,9.55975752028025,9.94437473641251,9.99733380750135,9.25141097694367,8.10189822793579,10.6112811456382,7.41065197410490,11.8194702621030,9.49605682702077,13.1953206171979,11.1182411094098,9.79862315054830,6.25820744660686,9.14338161283366,9.42253294633176,6.25823660863541,8.54495758371853,9.55335874541373,9.79862315054830,10.2604771846443,9.94437473641251,10.2151725373822,10.6112811456382,8.77670710937009,9.49699225814294,12.5139081520260,7.94647936587327,9.19608821860369,6.25820744660686,8.90600068210366,10.3443774965769,9.94437473641251,9.49699225814294,9.77926422547701,9.65671893000706,9.30934895246793,9.49699225814294,8.60135698055974,9.65671893000706,10.3228320207971,6.24926688855432,9.99733380750135,9.10332672533081,8.88653886439801,9.42821366471482,9.19608821860369,9.58022041132150,10.3443774965769,10.2604771846443,9.19608821860369,9.19608821860369,9.79862315054830,12.7574126188690,9.77425132038710,8.54495758371853,9.99733380750135,8.29681544476926,9.58997849887200,9.55544935554276,9.09285144395271,9.14338161283366,9.85774762599522,9.62997701828146,12.7574126188690,9.28217028039694,9.23988956132470,10.1051124212051,7.94647936587327,9.30934895246793,11.9228290613174,10.3962475485239,5.94912468924621,10.5641258502417,9.39514067436805,9.77926422547701,8.29681544476926,9.11201013640741,10.3524381121813,8.77670710937009,9.37223675237871;6.17343966429302,6.17299570223098,6.33602292928882,6.49029725738311,6.30665389815288,7.22687885373359,5.99449485790222,6.75237432509690,5.29990698642192,6.83993341042801,5.99449485790222,4.00786565622323,6.09079766631359,6.09079766631359,6.17343966429302,3.39806633574154,6.99037294650187,6.28196821915710,5.87836379830216,6.27378168914441,6.94336561729127,6.56946970102885,6.21937554936708,6.00964631567759,2.82397239765361,5.87836379830216,5.91542448973364,3.04513049543434,6.23364897619692,5.31640323960450,3.40460780623090,6.75237432509690,5.89691934794906,6.27963481207816,6.30110958761237,5.89955659000953,6.33304723287295,6.87345646645350,6.75237432509690,6.06136024790887,6.56946970102885,5.35565589151668,5.87836379830216,7.22687885373359,7.06698753614659,2.94922982801038,6.83993341042801,7.16773502488642,5.89691934794906,6.27378168914441,3.92142870716514,6.56946970102885,7.06698753614659,6.43008008527035,6.40100523380257,6.19501439603666,7.06698753614659,6.49029725738311,6.40100523380257,4.97778527960305,5.89888217628920,6.21937554936708,5.99449485790222,6.41850363834089,6.42326944511852,7.16773502488642,6.17343966429302,3.92142870716514,6.06136024790887,7.16773502488642,7.16773502488642,6.75237432509690,3.39806633574154,6.16673245077673,6.33304723287295,6.21937554936708,6.99037294650187,6.05161455054352,5.79006472709084,6.21916349916343,6.27963481207816,5.74606294044053,5.75144302240497,3.39806633574154,6.07182755236551,6.69016211458925,6.31009001620191,6.83993341042801,6.19501439603666,2.98591057087987,5.25178268615019,30.2117589547264,5.00563114710825,6.10109075708244,6.43008008527035,6.99037294650187,6.20565200523265,5.29990698642192,7.22687885373359,5.98009374641562;8.79855333365549,9.07055686314264,8.95244200560515,8.62739089172517,9.19163508313375,9.02745984373779,9.01351946953463,9.45658809868013,9.34612050044851,7.97899706781616,9.01351946953463,8.45912257503040,8.17821421087532,8.17821421087532,8.79855333365549,11.6251248779882,8.52564007164331,9.17260660515851,8.48933836098132,8.77055333784895,8.77209756014269,8.71569587498751,9.19369893019232,8.88012118925514,5.19470087934310,8.48933836098132,6.15874084697675,11.0413647596270,9.04777574850188,11.3534746821561,10.5238834682544,9.45658809868013,7.18232183354293,8.90543125147315,9.06083762611345,7.18260230518475,8.60272632664823,8.88023676281893,9.45658809868013,9.40358012375976,8.71569587498751,9.75601086648704,8.48933836098132,9.02745984373779,8.79465321748541,11.3560861736567,7.97899706781616,8.75419786435757,7.18232183354293,8.77055333784895,10.5791885862485,8.71569587498751,8.79465321748541,9.14910868498876,9.11788490515665,8.97560857945074,8.79465321748541,8.62739089172517,9.11788490515665,10.0013751635823,7.18261636329491,9.19369893019232,9.01351946953463,8.77371607034408,8.89729329909078,8.75419786435757,8.79855333365549,10.5791885862485,9.40358012375976,8.75419786435757,8.75419786435757,9.45658809868013,11.6251248779882,9.10447689580590,8.60272632664823,9.19369893019232,8.52564007164331,8.97312579321706,8.95742426609820,8.76482743860794,8.90543125147315,9.24997551125088,9.06643509286601,11.6251248779882,8.86024292247329,8.79818601471951,9.20821334855676,7.97899706781616,8.97560857945074,11.0879425350209,9.42233277217594,10.4454617316965,9.95546064891072,8.77887353717605,9.14910868498876,8.52564007164331,8.83707270226985,9.34612050044851,9.02745984373779,8.92135557497898;5.94538644935192,5.20490883953294,5.17478587018778,5.29550445472635,5.28898434894451,5.26738292659425,5.29817669018694,5.28052896197554,5.23021348822538,5.85589478202795,5.29817669018694,6.28900887856649,4.63252287812348,4.63252287812348,5.94538644935192,3.72355817576068,5.55131344964945,5.33980615135356,5.78971519532517,5.05088625628780,5.74689553255496,5.57374515185995,5.30654338445037,4.98030236357204,3.92706646406759,5.78971519532517,6.69221007238457,3.71922930065847,5.28262381832982,3.71004268837012,3.79898471019576,5.28052896197554,4.17000027255580,5.35276434012139,5.17530300625989,4.17207886654745,5.29987049044339,5.51245319249328,5.28052896197554,5.41264881794703,5.57374515185995,5.69525921896929,5.78971519532517,5.26738292659425,5.16003403937656,3.75641545133836,5.85589478202795,5.64686960220019,4.17000027255580,5.05088625628780,4.65686936092659,5.57374515185995,5.16003403937656,5.35078807039355,5.22621564601329,5.04973468792013,5.16003403937656,5.29550445472635,5.22621564601329,5.44196485237211,4.17138125830201,5.30654338445037,5.29817669018694,5.15048372519648,5.26951763372869,5.64686960220019,5.94538644935192,4.65686936092659,5.41264881794703,5.64686960220019,5.64686960220019,5.28052896197554,3.72355817576068,5.24611799879599,5.29987049044339,5.30654338445037,5.55131344964945,5.07253556842414,5.09430539618074,5.06564352511025,5.35276434012139,5.18819710004154,5.01158933978651,3.72355817576068,4.96494051640368,5.50002377027463,5.33689809865470,5.85589478202795,5.04973468792013,3.68858696541038,5.19017652031374,5.55775904027936,4.83641666777090,5.18607435827669,5.35078807039355,5.55131344964945,5.12383945164778,5.23021348822538,5.26738292659425,5.05315865381998;8.80148258235259,8.89339490834688,8.81772130275091,8.53819822975503,8.96176877020967,8.54769803380799,8.80641140914728,9.30115943741902,8.92840822853334,7.91232398477003,8.80641140914728,9.21572625136485,8.10707346187811,8.10707346187811,8.80148258235259,10.1810898154428,8.47196736755326,8.91823075613644,9.18917437056044,8.69605820310085,8.80141538766888,9.01557085590010,8.93360084711576,8.69666244458184,7.01219828453640,9.18917437056044,8.70027909343067,9.70549753846324,8.90760143256390,9.92293477717570,9.37017866453629,9.30115943741902,7.00624478975539,8.96753937810482,8.88713030009357,7.00874170745507,8.39470064805625,8.80956861856189,9.30115943741902,8.99725506126753,9.01557085590010,9.29146766403855,9.18917437056044,8.54769803380799,7.66034644763287,9.97384867901223,7.91232398477003,8.79437929983975,7.00624478975539,8.69605820310085,9.68324444165240,9.01557085590010,7.66034644763287,9.04625062517984,8.97217505261398,8.85757216247797,7.66034644763287,8.53819822975503,8.97217505261398,10.3685297506884,7.00908629865970,8.93360084711576,8.80641140914728,8.71101499484027,8.73576860385650,8.79437929983975,8.80148258235259,9.68324444165240,8.99725506126753,8.79437929983975,8.79437929983975,9.30115943741902,10.1810898154428,8.89909999958786,8.39470064805625,8.93360084711576,8.47196736755326,8.77859146281388,8.72912421353769,8.63742568249408,8.96753937810482,8.86127829741069,8.79086660921626,10.1810898154428,8.73068474762142,8.70870530279594,8.95730739997815,7.91232398477003,8.85757216247797,9.77419996509923,9.04199532709122,6.95751576251570,9.08507082399384,8.82581150418854,9.04625062517984,8.47196736755326,8.69706957228852,8.92840822853334,8.54769803380799,8.71974525170991;5.04657766080428,5.41058014496239,5.69685624684391,5.90784791198665,9.60344879638335,5.93974038828240,5.56125410290766,6.20978010804871,5.06131525270745,6.38415128926314,5.56125410290766,5.27996224446139,5.79186245502667,5.79186245502667,5.04657766080428,3.42482064875812,6.29390505703459,5.51068264628980,5.39607158080251,5.75796200364156,6.17448769785809,5.79111246400417,5.51148433971147,5.46342273081091,1.09887007481261,5.39607158080251,6.06403116410154,3.06571401224913,5.50753131563157,2.79133713373238,3.36024126322199,6.20978010804871,5.10134503821947,5.63358518308258,5.58230098716683,5.10206536283041,5.75109223808708,6.00668970322186,6.20978010804871,5.40100360749077,5.79111246400417,5.82130381116126,5.39607158080251,5.93974038828240,5.82211006268853,3.02244549410179,6.38415128926314,5.28963398034350,5.10134503821947,5.75796200364156,3.72878335603218,5.79111246400417,5.82211006268853,5.78554255505415,5.70111185276786,5.62243580132952,5.82211006268853,5.90784791198665,5.70111185276786,4.49198450605076,5.10163778059079,5.51148433971147,5.56125410290766,5.85952475179171,5.78916717798216,5.28963398034350,5.04657766080428,3.72878335603218,5.40100360749077,5.28963398034350,5.28963398034350,6.20978010804871,3.42482064875812,5.51346837896136,5.75109223808708,5.51148433971147,6.29390505703459,5.42327926794844,5.47045226267530,5.58039243242394,5.63358518308258,5.29354388141412,5.37620235045272,3.42482064875812,5.49575576494440,5.98501447375556,5.53547606807184,6.38415128926314,5.62243580132952,3.07664599453992,5.21628223842659,1.42257594698797,4.67909208626098,5.55556769425388,5.78554255505415,6.29390505703459,5.53121650645644,5.06131525270745,5.93974038828240,5.43710049123280;11.5996256876082,11.7970029603013,11.5746743518636,11.3918108048308,13.7896892151293,11.3644242804662,11.7433271803430,11.8579951983622,12.2646369896167,10.4441490239601,11.7433271803430,6.36089332505290,11.2533364718912,11.2533364718912,11.5996256876082,14.7970033028756,11.3256585349618,11.8363822099101,12.4166575699296,11.5576964494090,11.5233707159107,11.9062936137313,11.9210476239069,11.8267662951067,7.24413914987336,12.4166575699296,10.6375916611491,14.6277291709669,11.7930853766674,14.6220442836452,13.9915777391843,11.8579951983622,9.94032886908269,11.7725326882424,11.8131109281165,9.94006843291946,11.4485302843315,11.5000301675857,11.8579951983622,12.2561658765407,11.9062936137313,12.5905225949483,12.4166575699296,11.3644242804662,20.2133160511289,15.0353229267120,10.4441490239601,10.9474373200899,9.94032886908269,11.5576964494090,13.4622364567076,11.9062936137313,20.2133160511289,11.8100061630797,11.7814202108702,11.7443466412799,20.2133160511289,11.3918108048308,11.7814202108702,12.6826179655930,9.94042226317358,11.9210476239069,11.7433271803430,11.5418062778700,11.5442863362569,10.9474373200899,11.5996256876082,13.4622364567076,12.2561658765407,10.9474373200899,10.9474373200899,11.8579951983622,14.7970033028756,12.0138959495800,11.4485302843315,11.9210476239069,11.3256585349618,11.8401161937676,11.7822330011557,11.7083686305478,11.7725326882424,12.0102019091961,11.9386951706165,14.7970033028756,11.8080411382159,11.6125340287302,11.8980992505283,10.4441490239601,11.7443466412799,14.6643378434319,12.3928095373942,6.80833661280463,12.6532645026888,11.5785840904546,11.8100061630797,11.3256585349618,12.7831567381904,12.2646369896167,11.3644242804662,11.8603072664912;11.8475775257549,12.8384272632305,11.6225882438589,10.5224050976253,10.3005725922622,11.4267991302882,9.61384658480571,10.8319373741629,12.4410733028803,9.69338788292182,9.61384658480571,10.3000699279930,11.4532841512368,11.4532841512368,11.8475775257549,11.4579142165548,10.5676297152146,12.8043155695768,11.3322704756034,10.8379633347758,12.6832214116038,12.6779580040349,12.3321119754986,11.5130990177051,5.22989925297247,11.3322704756034,9.93820890221156,9.89467886510245,11.7104179351349,10.6507832765833,9.76156295893610,10.8319373741629,8.13085722789175,10.8436230318415,11.4979689030781,8.13097065638782,10.1988385525204,12.7600830982914,10.8319373741629,12.5680240643672,12.6779580040349,11.0252559775619,11.3322704756034,11.4267991302882,10.4202973046279,10.0353998016874,9.69338788292182,12.6023147181012,8.13085722789175,10.8379633347758,8.70474465070543,12.6779580040349,10.4202973046279,12.1314034332238,12.2314363081658,11.3380096432833,10.4202973046279,10.5224050976253,12.2314363081658,10.6145284894818,8.13237106853429,12.3321119754986,9.61384658480571,10.8721104099213,11.7196232714044,12.6023147181012,11.8475775257549,8.70474465070543,12.5680240643672,12.6023147181012,12.6023147181012,10.8319373741629,11.4579142165548,11.8863137757426,10.1988385525204,12.3321119754986,10.5676297152146,12.1054806592674,11.6206949229420,11.3994599100921,10.8436230318415,11.4603281334969,11.3588202633937,11.4579142165548,11.6823448190585,11.5754719463110,12.7784647173791,9.69338788292182,11.3380096432833,9.92793488607513,11.9900432476461,8.61014978908326,10.4706269239390,11.2033484152942,12.1314034332238,10.5676297152146,11.2048953981179,12.4410733028803,11.4267991302882,11.6426554134273;3.16439626454673,3.93570970382967,3.73860214260499,3.69271395186874,4.69792098470824,2.94415191942643,3.42837405367430,3.69256185087623,4.26780748882947,4.55121319199098,3.42837405367430,2.63866941780453,0.765340693641151,0.765340693641151,3.16439626454673,5.05337278274353,4.03069297613066,4.09119053049732,3.66324296588346,3.14375391271721,4.00813096253295,2.66816240328409,3.87568071526972,2.72786103088573,3.61144148109062,3.66324296588346,0.813074074606759,3.94073057329960,3.81567850170820,4.47610453321190,3.53942666044046,3.69256185087623,1.68584882626809,3.63776082642565,3.45749070468992,1.69516634468985,3.53606292495293,4.07860970704198,3.69256185087623,4.05440040051754,2.66816240328409,4.02117844363507,3.66324296588346,2.94415191942643,2.49230170618807,4.25164618187039,4.55121319199098,3.72220490405235,1.68584882626809,3.14375391271721,4.67077749762750,2.66816240328409,2.49230170618807,4.17491117746029,4.05956562172825,3.26774241348388,2.49230170618807,3.69271395186874,4.05956562172825,4.85464579834360,1.69245839445737,3.87568071526972,3.42837405367430,3.26465118003858,3.77990779125575,3.72220490405235,3.16439626454673,4.67077749762750,4.05440040051754,3.72220490405235,3.72220490405235,3.69256185087623,5.05337278274353,3.37497899805899,3.53606292495293,3.87568071526972,4.03069297613066,3.03658667385642,3.33069787445084,2.72429980672513,3.63776082642565,3.69555870435006,3.21557665703034,5.05337278274353,2.56073499860205,3.28120394256878,4.07539798202912,4.55121319199098,3.26774241348388,3.85513947525750,4.00366946130526,32.1855616258416,6.15899319623103,3.74270924451241,4.17491117746029,4.03069297613066,3.46319227150944,4.26780748882947,2.94415191942643,2.79288007637175;1.03787296357759,0.744465095278542,0.261407821936388,1.10921219655622,1.34844391937860,3.78759343977916,2.53274418892758,0.226391148867023,0.301382294506031,0.245095643457175,2.53274418892758,0.0506581101586507,0.171282996366434,0.171282996366434,1.03787296357759,0.234534438465683,0.189180821702774,0.187187706696725,0.120709283064180,0.831126637302586,0.391888239436311,0.165217001341054,0.175539092488861,0.192360055826288,2.87979344625971,0.120709283064180,3.43693339609186,0.132109489441750,0.221149544321593,0.571042583092129,0.382263666569575,0.226391148867023,1.27492172570664,7.59941216816101,0.527784090378024,1.27816911363076,0.205932688000404,0.232211742927466,0.226391148867023,0.156608944619553,0.165217001341054,4.86794471147382,0.120709283064180,3.78759343977916,0.172220480345324,0.248446384813028,0.245095643457175,0.232564732842717,1.27492172570664,0.831126637302586,0.695521627826343,0.165217001341054,0.172220480345324,0.191812151974083,0.204357824651378,0.348741742728257,0.172220480345324,1.10921219655622,0.204357824651378,19.6999339174878,1.27757196303953,0.175539092488861,2.53274418892758,2.62137318547333,0.0143564350315796,0.232564732842717,1.03787296357759,0.695521627826343,0.156608944619553,0.232564732842717,0.232564732842717,0.226391148867023,0.234534438465683,0.237565351403751,0.205932688000404,0.175539092488861,0.189180821702774,0.167007406148104,0.196738542717094,0.138937083593059,7.59941216816101,0.0977187892010317,0.201078865261448,0.234534438465683,0.162061866003646,0.200715938409492,0.190900251206712,0.245095643457175,0.348741742728257,0.216017592433981,0.323841579133319,0.516986839198596,0.200665478240590,0.404814769495172,0.191812151974083,0.189180821702774,2.21908687495720,0.301382294506031,3.78759343977916,0.249904940845215;7.04064343000797,6.75212552705120,6.79107478949777,7.16611564073028,7.06069260014472,6.99319364539384,6.86732440686744,7.14695576204374,7.36881775802855,7.27629670086165,6.86732440686744,9.38556722580598,6.82640919590243,6.82640919590243,7.04064343000797,7.75401635480906,6.79535071226650,6.81556077948272,9.49124915215254,7.13516285205035,7.32095453774278,6.93498733908542,6.93597587346360,7.24950856238510,5.29398487331919,9.49124915215254,10.5290916220061,8.39505350065736,6.99975061791716,10.1726091302860,8.12133738255294,7.14695576204374,6.26113346864115,6.66240859597391,6.76379915350503,6.26256800977552,7.32043804612124,6.89736718168890,7.14695576204374,7.22818316457922,6.93498733908542,7.09069767092497,9.49124915215254,6.99319364539384,6.75487985265481,8.54512328299198,7.27629670086165,6.28296100715382,6.26113346864115,7.13516285205035,7.69552757218368,6.93498733908542,6.75487985265481,6.98249179725054,6.92188701767517,7.03761659127000,6.75487985265481,7.16611564073028,6.92188701767517,2.52989033096247,6.26233322068820,6.93597587346360,6.86732440686744,7.07210702375494,6.77130199568097,6.28296100715382,7.04064343000797,7.69552757218368,7.22818316457922,6.28296100715382,6.28296100715382,7.14695576204374,7.75401635480906,7.21493137459481,7.32043804612124,6.93597587346360,6.79535071226650,7.06511956501030,7.18054423390615,7.24689166338892,6.66240859597391,6.82689924434829,7.18771609655993,7.75401635480906,7.21982296387644,7.25412962971718,6.86707576456885,7.27629670086165,7.03761659127000,8.36906929062505,7.51767801289265,33.9641152051137,7.36341888024644,7.10500900455474,6.98249179725054,6.79535071226650,6.88433097992256,7.36881775802855,6.99319364539384,7.24177140744811;9.97781439882695,6.68183771621272,10.2269471572407,10.5502028380219,10.0198101526605,10.7974308703376,10.0626861148921,10.1123620439487,9.64786598797622,9.18753458621110,10.0626861148921,9.09586529074997,10.2878634580558,10.2878634580558,9.97781439882695,9.35456077412147,10.0170006460309,10.1023599992614,9.14042985267046,10.3972811855242,8.60195784845157,9.76799948017644,10.1788948611609,10.2463347932931,4.66510358187797,9.14042985267046,6.75924966571578,8.91251839256760,10.6171768854677,9.80967977696245,8.92900589577486,10.1123620439487,8.51197460043722,10.0701625539223,10.6096905700520,8.51131136362967,10.6382936202085,10.1843437704318,10.1123620439487,10.1369944908838,9.76799948017644,10.5269664900288,9.14042985267046,10.7974308703376,10.4847800419814,9.03675634081846,9.18753458621110,10.1951603280781,8.51197460043722,10.3972811855242,9.27411706451078,9.76799948017644,10.4847800419814,10.4323044851928,10.7544914459139,10.5923378757228,10.4847800419814,10.5502028380219,10.7544914459139,9.80224516120375,8.51205496953595,10.1788948611609,10.0626861148921,10.2785766576705,10.2567794249155,10.1951603280781,9.97781439882695,9.27411706451078,10.1369944908838,10.1951603280781,10.1951603280781,10.1123620439487,9.35456077412147,10.3225323533406,10.6382936202085,10.1788948611609,10.0170006460309,10.2540670007832,10.1419238052536,10.2769130154359,10.0701625539223,10.0577181529541,10.2506910493477,9.35456077412147,10.3685533146760,9.71461528832816,10.1557113447397,9.18753458621110,10.5923378757228,8.97005707408982,9.07726802245397,9.26159162119113,9.16350452221651,10.1215026113959,10.4323044851928,10.0170006460309,11.2713192725025,9.64786598797622,10.7974308703376,10.3185187995305;4.65652914747419,5.04053068237915,5.03866444979786,4.89050984018326,9.66526943958364,5.29158366586835,4.86067797772681,5.48968437562540,5.48379784510892,5.47862584460058,4.86067797772681,4.84571958253202,4.13103424722624,4.13103424722624,4.65652914747419,6.56105671772328,5.30378322967419,5.23383915491014,4.79798920544020,5.08844860680940,6.27555756308534,5.53055579937455,5.28404531687232,5.12093595742771,1.84773027373596,4.79798920544020,4.83372928500376,6.48051296300678,4.92691515205322,5.93965445171766,6.16166258494734,5.48968437562540,4.46392528590157,5.72280274197007,5.00792007179862,4.46735646309597,4.46652532658744,5.35779669350923,5.48968437562540,5.45996557677750,5.53055579937455,6.02781682459234,4.79798920544020,5.29158366586835,4.34026727935290,6.49227749870443,5.47862584460058,4.70986227923244,4.46392528590157,5.08844860680940,6.43312902243512,5.53055579937455,4.34026727935290,5.16091659512500,5.09731257667537,4.86345152457675,4.34026727935290,4.89050984018326,5.09731257667537,6.62838100245551,4.45343079948181,5.28404531687232,4.86067797772681,5.34568664907286,5.44267779151533,4.70986227923244,4.65652914747419,6.43312902243512,5.45996557677750,4.70986227923244,4.70986227923244,5.48968437562540,6.56105671772328,5.30810181460346,4.46652532658744,5.28404531687232,5.30378322967419,5.07462213221857,5.32052521688935,5.09982279260263,5.72280274197007,5.34994511498815,5.22642298565347,6.56105671772328,5.02321061128548,5.73115820682237,5.27162888554738,5.47862584460058,4.86345152457675,6.46869380526840,5.72463960390983,5.11503114055517,6.46047420857338,5.09448063506955,5.16091659512500,5.30378322967419,5.31697356430425,5.48379784510892,5.29158366586835,5.10822022036674;0.431023073921040,0.582715113183432,0.0358008431989353,0.0338775468950765,0.0370798782970414,0.0253149777528228,0.0276188042477543,0.0427226133846459,0.697703850967362,0.0230639698610667,0.0276188042477543,0.589608524530588,0.0325636573806085,0.0325636573806085,0.431023073921040,0.129294304236547,0.0277649465946265,0.549181778137600,0.597066066553597,0.0311796890318822,0.0488184717679890,0.511294268856283,0.627682467617379,0.643579445654033,0.0320969612618044,0.597066066553597,0.0469446186723642,0.0858796392445969,0.0382398932591180,0.106026153656300,0.0407157623103955,0.0427226133846459,0.0447261403557465,0.0252606752794657,0.0438476155989153,0.0448422991207503,0.0370863111797213,0.0284194154559176,0.0427226133846459,0.430174215587502,0.511294268856283,0.331005225410480,0.597066066553597,0.0253149777528228,0.0346019409676698,0.129937529352542,0.0230639698610667,0.0298123206701716,0.0447261403557465,0.0311796890318822,0.0866344460849624,0.511294268856283,0.0346019409676698,0.0116784253030132,0.0380022067864447,0.0381127194147178,0.0346019409676698,0.0338775468950765,0.0380022067864447,0.332235581194482,0.0439993739288988,0.627682467617379,0.0276188042477543,0.0356120865613450,0.0345032273053881,0.0298123206701716,0.431023073921040,0.0866344460849624,0.430174215587502,0.0298123206701716,0.0298123206701716,0.0427226133846459,0.129294304236547,0.482263122321371,0.0370863111797213,0.627682467617379,0.0277649465946265,0.356178817978480,0.682060192082914,0.586895422521101,0.0252606752794657,0.482476701695837,0.421176595390778,0.129294304236547,0.867508968164731,0.0406809021524262,0.662814619782483,0.0230639698610667,0.0381127194147178,0.135482906469905,0.585033052599892,0.0291579460371330,0.0561666454472448,0.0425711861052665,0.0116784253030132,0.0277649465946265,0.0326088804813073,0.697703850967362,0.0253149777528228,0.620621931392302;0.910794007580407,1.10552938085722,1.05185205143493,0.885352168218784,1.09147177755722,1.13990833035587,1.20807675301750,0.997873464151629,1.42835099355306,1.10981823638347,1.20807675301750,1.01599093871695,0.982970614146252,0.982970614146252,0.910794007580407,0.864403737036126,1.03299367742631,0.996241422386771,1.35730408791593,0.785681781245264,0.893026610845787,1.17789787532062,1.03462577517684,1.05555201891212,0.850163005555188,1.35730408791593,0.806175617796876,0.832478151841811,1.01753802562375,0.915700935041459,0.980957305196265,0.997873464151629,1.65386404423698,1.06528902011941,1.00998021588109,1.65754618030249,1.06714504492119,0.829123494546174,0.997873464151629,0.941230291886828,1.17789787532062,0.989411577521864,1.35730408791593,1.13990833035587,1.20051518893061,0.837415921458093,1.10981823638347,1.06077094071234,1.65386404423698,0.785681781245264,1.16091184842038,1.17789787532062,1.20051518893061,0.971161027399821,0.980213994960181,1.18752508498030,1.20051518893061,0.885352168218784,0.980213994960181,0.979490190074770,1.65132436504644,1.03462577517684,1.20807675301750,1.02932054991816,0.476469875352792,1.06077094071234,0.910794007580407,1.16091184842038,0.941230291886828,1.06077094071234,1.06077094071234,0.997873464151629,0.864403737036126,1.05715310332939,1.06714504492119,1.03462577517684,1.03299367742631,0.966826545015195,1.27716192986318,1.21400017300060,1.06528902011941,0.951219859985992,0.900301200568881,0.864403737036126,0.907587865028545,0.810719613245378,1.12059387943142,1.10981823638347,1.18752508498030,0.885684326381391,1.14697998871836,1.01970851699236,1.06177435906547,1.28880490524191,0.971161027399821,1.03299367742631,1.04171340168566,1.42835099355306,1.13990833035587,1.21116220524572;1.36288349768658,3.68884646772891,2.81070542019719,1.18893988956525,3.79495013548031,4.64149979457333,4.52906142449431,2.03447144479115,4.04548119289163,5.54857730170891,4.52906142449431,2.42629331428394,2.29071381762931,2.29071381762931,1.36288349768658,1.21967286171597,1.17060074235782,1.83064014338714,6.41260500809146,3.68641167285301,1.23026591882021,3.01254061735997,1.38338228930831,2.98893233864562,0.719188055019459,6.41260500809146,0.0101482093412021,0.107797341597516,2.41480743493611,2.14138996529606,0.108655801238434,2.03447144479115,1.84648591188581,2.59550564536603,2.34813701667873,1.85429097137304,3.28666584015472,0.738305833823655,2.03447144479115,1.73006233144076,3.01254061735997,2.25502887701875,6.41260500809146,4.64149979457333,4.93643742859439,0.770101563368912,5.54857730170891,3.33671975339570,1.84648591188581,3.68641167285301,3.79782226151887,3.01254061735997,4.93643742859439,1.50738381867022,2.04299150657215,2.19684107493862,4.93643742859439,1.18893988956525,2.04299150657215,2.55343877216007,1.84324395496045,1.38338228930831,4.52906142449431,2.31211764502320,1.81094868153581,3.33671975339570,1.36288349768658,3.79782226151887,1.73006233144076,3.33671975339570,3.33671975339570,2.03447144479115,1.21967286171597,1.68296461075767,3.28666584015472,1.38338228930831,1.17060074235782,1.42414960582074,4.93943322794893,4.50461066101163,2.59550564536603,1.82666815007206,1.18401382429936,1.21967286171597,1.10397687959714,0.787302017030782,1.34464007454462,5.54857730170891,2.19684107493862,0.553885881597025,4.46533908269114,1.57577019678074,2.72116654183223,3.64128703958260,1.50738381867022,1.17060074235782,1.96677375788527,4.04548119289163,4.64149979457333,1.63550383745181;10.2380897486063,9.64767962034493,9.02032043490274,11.6740964026057,10.6167167701608,11.0989811936081,9.00664826410777,8.43857159204401,10.2286846276593,14.6203803933596,9.00664826410777,10.7108262388837,10.2582069389517,10.2582069389517,10.2380897486063,16.0090102866621,14.3030750327395,10.0193041476064,10.2095109326049,8.35218999454408,10.5029912105850,10.1515326220965,10.1018424040465,9.69760423746325,12.4938496878882,10.2095109326049,3.27387697311294,15.3034331089065,9.16083850369766,15.3579375583100,13.5679929677253,8.43857159204401,3.94612142780503,7.98584789406813,9.19240963341403,3.94840421284217,10.0430245581969,11.1509443446031,8.43857159204401,10.1059750040759,10.1515326220965,9.41567766702605,10.2095109326049,11.0989811936081,10.0071200790002,15.7070246669894,14.6203803933596,10.4372933190589,3.94612142780503,8.35218999454408,8.31489354485133,10.1515326220965,10.0071200790002,9.56804860694788,9.30368120654962,9.09800440917467,10.0071200790002,11.6740964026057,9.30368120654962,10.8370400698310,3.93983263779584,10.1018424040465,9.00664826410777,8.07843807578459,10.2584154005228,10.4372933190589,10.2380897486063,8.31489354485133,10.1059750040759,10.4372933190589,10.4372933190589,8.43857159204401,16.0090102866621,10.0667542688963,10.0430245581969,10.1018424040465,14.3030750327395,9.86742772831348,8.70131972697791,9.09065991494412,7.98584789406813,9.96066012070587,9.77827766412680,16.0090102866621,9.95240349885595,9.97759907686555,10.1710266501430,14.6203803933596,9.09800440917467,14.9484659645242,10.4615690715861,5.80993925549152,8.47927317265792,8.96284210841061,9.56804860694788,14.3030750327395,7.23125157818531,10.2286846276593,11.0989811936081,9.64883672323094;0.270361879574029,0.117395097188647,0.146984716141257,0.220040955548141,0.168486983484458,0.115316130858140,0.101613776542482,0.193819513835938,0.123264913209812,0.134105158896676,0.101613776542482,0.216462499124806,0.0593471052291369,0.0593471052291369,0.270361879574029,0.375047470921379,0.432859054653328,0.587697797299795,0.0957113312847202,0.268498937475327,0.0154114104471934,0.135371963596929,0.282472356041978,0.0976479334130452,0.600122755060903,0.0957113312847202,3.56225596277400,0.0674989760698702,0.162910685362515,0.193868079345186,0.0589163416120878,0.193819513835938,3.83264942645251,0.137470831751037,0.154129455054975,3.83830788579911,0.138533426112376,0.775610010462113,0.193819513835938,0.220013993369979,0.135371963596929,0.281350763440490,0.0957113312847202,0.115316130858140,0.100277587334381,0.761402604022795,0.134105158896676,0.119183921602909,3.83264942645251,0.268498937475327,0.0485513582562505,0.135371963596929,0.100277587334381,0.267496055323215,0.186386576972983,0.153958789874360,0.100277587334381,0.220040955548141,0.186386576972983,0.179004702646486,3.81225645803102,0.282472356041978,0.101613776542482,0.149547601668833,0.483045664090755,0.119183921602909,0.270361879574029,0.0485513582562505,0.220013993369979,0.119183921602909,0.119183921602909,0.193819513835938,0.375047470921379,0.229276496468916,0.138533426112376,0.282472356041978,0.432859054653328,0.294718076420174,0.258566540377941,0.0801361518606044,0.137470831751037,0.249510652095406,0.316783876072575,0.375047470921379,0.379732456240317,0.463311276715111,0.220992325324825,0.134105158896676,0.153958789874360,0.743821298536575,0.105925754543654,0.149131653067293,0.139984332000692,0.120117300910273,0.267496055323215,0.432859054653328,0.165991587154601,0.123264913209812,0.115316130858140,0.159592650063473;0.276948297588584,0.339697241119848,0.665543238094544,0.951769194902551,0.762732284514162,0.740399841892974,0.699739545010500,0.777233696418269,0.320897146198425,0.777585667844161,0.699739545010500,0.340943663567248,0.787297864423412,0.787297864423412,0.276948297588584,0.756157192792374,0.830512467728182,0.260371364919152,0.293703503043140,0.524032074392394,0.766781840669635,0.370850276439787,0.260056428426743,0.331781913427235,0.369457449082338,0.293703503043140,0.753431186403983,0.756380333661718,0.547140297094548,0.802065114256189,1.19580439864409,0.777233696418269,1.49516589045206,0.271297985546214,0.626567931233654,1.50415304316848,0.782318447904618,0.0351312573467033,0.777233696418269,0.279710741118170,0.370850276439787,0.456242620483997,0.293703503043140,0.740399841892974,0.745517151194393,0.752530828831793,0.777585667844161,0.768398065994834,1.49516589045206,0.524032074392394,0.770166336728969,0.370850276439787,0.745517151194393,0.674229050856247,0.485504919541807,0.538989320765526,0.745517151194393,0.951769194902551,0.485504919541807,0.291134340742280,1.49102227469160,0.260056428426743,0.699739545010500,0.444646717210138,0.394673502495364,0.768398065994834,0.276948297588584,0.770166336728969,0.279710741118170,0.768398065994834,0.768398065994834,0.777233696418269,0.756157192792374,0.239650706345019,0.782318447904618,0.260056428426743,0.830512467728182,0.337669826103776,0.453305669820474,0.390519995225148,0.271297985546214,0.300949174250831,0.300681670665764,0.756157192792374,0.227908294556454,0.832159218873989,0.204287908205803,0.777585667844161,0.538989320765526,0.815437025897526,0.307440943748727,0.794434225710656,0.803019009896160,0.430679547283301,0.674229050856247,0.830512467728182,0.743609265389142,0.320897146198425,0.740399841892974,0.270776533829410;0.803855013318510,0.808668579404309,0.779279116803584,0.823582205318952,0.805032692006873,0.803799200767175,0.872959016258460,0.803255711075376,1.02219918426522,0.805652399705660,0.872959016258460,0.842538974461569,0.786443166898139,0.786443166898139,0.803855013318510,0.803081569077050,0.800127256672788,0.810120377002473,0.820716080189828,0.810363293443695,0.804990547744929,0.821154660826805,0.804566335925917,0.739945406814514,0.817848237968832,0.820716080189828,0.803051189514491,0.431701354567863,0.805396194496522,0.803368485155696,1.02608382877804,0.803255711075376,2.11599082161032,0.801699938095983,0.869122546689153,2.12136563339476,0.803532445386643,0.902499854430886,0.803255711075376,0.804247602612965,0.821154660826805,0.835370907837182,0.820716080189828,0.803799200767175,0.810757350918008,0.805786984300349,0.805652399705660,0.803643984499938,2.11599082161032,0.810363293443695,0.831929023660652,0.821154660826805,0.810757350918008,0.808491766534996,0.803791265955128,0.834540671901627,0.810757350918008,0.823582205318952,0.803791265955128,0.803925801633087,2.10829958438726,0.804566335925917,0.872959016258460,0.686266105243144,0.797713132895764,0.803643984499938,0.803855013318510,0.831929023660652,0.804247602612965,0.803643984499938,0.803643984499938,0.803255711075376,0.803081569077050,0.687894667527791,0.803532445386643,0.804566335925917,0.800127256672788,0.799221623389548,0.749115754738250,0.864142605836262,0.801699938095983,0.803693247093433,0.808241084713027,0.803081569077050,0.769535908184428,0.737385328900363,0.447518843095881,0.805652399705660,0.834540671901627,0.938600051240675,0.803620753908374,0.834184493175621,0.799693100826290,0.805731712479500,0.808491766534996,0.800127256672788,1.28366440706887,1.02219918426522,0.803799200767175,0.841517767267469;0.624732167249494,0.0337301431580151,0.0511592630835102,1.01730852530270,0.803096884186597,0.803048287518103,0.0343464080828649,0.803582592765868,0.0341159733963075,0.802447240163248,0.0343464080828649,0.859331914770517,0.885887801609467,0.885887801609467,0.624732167249494,0.803714992845900,0.864082978511808,0.818587316673611,0.0362193813780053,0.0343441017566734,0.799518963282938,0.0290057297455043,0.927501782062298,0.847506777939669,0.0342606259295052,0.0362193813780053,0.803544507649553,1.30575913490291,0.0341717647386302,0.803300302792330,1.27318209714373,0.803582592765868,3.49607347576910,0.0351375115888270,0.0383007266114069,3.50651143540739,0.852792406285256,0.0247676119576046,0.803582592765868,0.804585599325799,0.0290057297455043,0.0363137879488293,0.0362193813780053,0.803048287518103,0.867047670221092,0.806377479225677,0.802447240163248,0.802893910999370,3.49607347576910,0.0343441017566734,0.824865883311886,0.0290057297455043,0.867047670221092,0.0126109668560914,0.0341841724221189,0.0442227828833773,0.867047670221092,1.01730852530270,0.0341841724221189,0.0334106508046700,3.48141841706889,0.927501782062298,0.0343464080828649,0.0268366104690648,0.807105220311524,0.802893910999370,0.624732167249494,0.824865883311886,0.804585599325799,0.802893910999370,0.802893910999370,0.803582592765868,0.803714992845900,0.887960556978395,0.852792406285256,0.927501782062298,0.864082978511808,0.381666781593066,0.0307303728844892,0.821867319192663,0.0351375115888270,0.235157158404804,0.0571767536958276,0.803714992845900,0.789230172450365,0.743565548708924,0.604056119147261,0.802447240163248,0.0442227828833773,1.31952574199839,0.0342391618479277,0.804968671184251,0.784547999400316,0.0332758523955047,0.0126109668560914,0.864082978511808,0.874608158552757,0.0341159733963075,0.803048287518103,0.0301783044553676;0.185699406407163,0.101158227746618,0.112859098867044,0.323906326528602,0.249106196210851,0.249000070330954,0.110063254660334,0.237237500461878,0.0868579030156976,0.231480934345029,0.110063254660334,0.151609223740087,0.236159395232680,0.236159395232680,0.185699406407163,0.225764908586632,0.298865089802100,0.270628955171159,0.0906479629668380,0.0769707227965084,0.207543260263162,0.140903345696001,0.290146285273011,0.183341457640231,0.116674568934423,0.0906479629668380,0.236639429492122,0.212877612714222,0.109813170904935,0.217977294894034,0.211775421566885,0.237237500461878,0.413660793893506,0.0952120702166184,0.109023098765884,0.420563880819213,0.243851624371496,0.139753359833568,0.237237500461878,0.212670189581266,0.140903345696001,0.112181941547271,0.0906479629668380,0.249000070330954,0.266353058077667,0.224940882731891,0.231480934345029,0.247456823507797,0.413660793893506,0.0769707227965084,0.259037507238402,0.140903345696001,0.266353058077667,0.112320372224179,0.102860004149458,0.122920311984298,0.266353058077667,0.323906326528602,0.102860004149458,0.0955792603157247,0.408395237392086,0.290146285273011,0.110063254660334,0.119955610250327,0.0808320654889859,0.247456823507797,0.185699406407163,0.259037507238402,0.212670189581266,0.247456823507797,0.247456823507797,0.237237500461878,0.225764908586632,0.198515964518570,0.243851624371496,0.290146285273011,0.298865089802100,0.0745732680597998,0.109957981755949,0.114723205477900,0.0952120702166184,0.0965490569543497,0.0647106717616961,0.225764908586632,0.220624737457751,0.201361197749158,0.256027234196301,0.231480934345029,0.122920311984298,0.205386312832556,0.0976654600359664,0.230398862590138,0.281328612841638,0.105071623668200,0.112320372224179,0.298865089802100,0.238847312120897,0.0868579030156976,0.249000070330954,0.0918438161863763;0.805553071927290,0.756032880311983,0.797851264058920,0.804767020737344,0.804545873218024,0.803848680809391,0.803693482219623,0.804702310516877,0.801533971365478,0.804564309756048,0.803693482219623,0.819557631447740,0.936584152520369,0.936584152520369,0.805553071927290,0.804163192080922,1.03757584263253,0.876098729191670,0.801673892237537,0.800284268665493,1.20326777583255,0.787882211561526,0.638111635810243,0.784108831696530,0.803599262600115,0.801673892237537,0.802828468133059,0.802977282478382,0.803835976045900,0.804278822851901,0.803349286142618,0.804702310516877,1.13506393452972,0.804158370969175,0.807401392018914,1.13694282616784,0.805552193210686,0.800897989000026,0.804702310516877,0.802585821510435,0.787882211561526,0.808553829747814,0.801673892237537,0.803848680809391,0.763749943400301,0.800278272212179,0.804564309756048,0.803791368075900,1.13506393452972,0.800284268665493,0.818740088719319,0.787882211561526,0.763749943400301,0.823610482724198,0.803277483625823,0.805787616971959,0.763749943400301,0.804767020737344,0.803277483625823,0.804473521611797,1.13242033522592,0.638111635810243,0.803693482219623,0.934258087469342,0.813935275053947,0.803791368075900,0.805553071927290,0.818740088719319,0.802585821510435,0.803791368075900,0.803791368075900,0.804702310516877,0.804163192080922,0.574918626143235,0.805552193210686,0.638111635810243,1.03757584263253,0.820159556240720,0.825405948644535,0.805158922803504,0.804158370969175,0.803778209715142,0.789913514453665,0.804163192080922,0.799350516775080,0.811313942199462,0.832565441696483,0.804564309756048,0.805787616971959,0.854044154290079,0.804153803849345,0.801611318683018,0.803718579249664,0.807553568114052,0.823610482724198,1.03757584263253,0.779202177245001,0.801533971365478,0.803848680809391,0.789822264889192];
%==========================================================================

conf_int = confidence_interval (k_hat_boot, k_hat_2, n_bootstrap)
