# Supplementary material for: Parameter Estimation for Kinetic Models of Chemical Reaction Networks from Partial Experimental Data of Species’ Concentrations
Source: Bioengineering (Basel). 2023 Sep 7;10(9):1056. doi: 10.3390/bioengineering10091056 (PMC10526083; doi:10.3390/bioengineering10091056)
Supplement: Supplementary file 1 [file bioengineering-10-01056-s001.zip › TBTS/page_6_results.m]

clear all; clc; close all;
%==========================================================================
Model = load('page_1_model');
%==========================================================================
Z = Model.Z;
B = Model.B;
k_0 = Model.k_0;
x_0 = Model.x_0;
T = Model.T;
n = Model.n;
H = Model.H;
sigma = Model.sigma;
%==========================================================================
syms P S XQ XQB XQR XC XCB XCR E
X = [P; S; XQ; XQB; XQR; XC; XCB; XCR; E];
%==========================================================================
[~, Z_red, B_red] = reduced_matrices (k_0, Z, B, H);
%==========================================================================
%==========================================================================
%Unweighted First estimation
%{
p_hat_1 = [1.74777230392700;2.95218149659716;1.75878035061982;0.0657180211043833;4.63618175521404;0.599320674578703;4.77270082502998;3.94508629671221;5.60794465440368;5.12464486808972;1.32209417925589;0.933859417430898;5.89243684028758;0.295142178036446;0.611985743839389];
k_hat_1 = [44.6489359864401;10.2481014107825;3.30712936716134;5.54877258445005;68.8858250349937;0.218695750002543;0.200292303622186;4.90515991503291;1.40789212373238;10.0828986826546;0.389129548642328;9.52633544566104;23.1595741667523;0.169431037061581;50.3003230971542;76.7840490508918;0.226306911922824;12.5685122728452;10.9227129055251;9.38498392154637;0.155640477144785;12.6908896070664;0.140679233399826;12.2493652365598;4.47929623451410;0.562228101583549;8.67564720034878;1.14497741241612;1.05721119283990;2.95220438693113;4.66677053835172;1.75889391065345;0.579703029200097;0.995179776227142;10.6072248320947;4.48380319204760;9.50098239278928;5.54751839257221;8.90275108802982;5.39622742752106;8.65626242738262;5.31836591835376;11.3755630587320;10.0040582622923;5.17049882549946;0.232043463808641;6.83422605026469;8.60529844241101;5.29636104427159;0.829341855038827;16.7235583233277;6.85405616354031;3.45822488617680;8.86514341182209;4.77261181207987;5.12462591449379;3.94408699365012;1.32209080301363;1.74781369550635];
%==========================================================================
%Weighted
p_hat_2 = [1.55895984832772;3.05308162078678;1.94800307958032;0.0893299437489073;4.90692484346725;0.632933183011795;6.18178075832272;3.29289225916248;7.10609109495939;3.61365466539770;0.509891293350410;0.995472872788745;2.77198174898741;0.357209424815596;0.538603981121817];
k_hat_2 = [41.9724664306539;6.67508038608505;1.17229362748581;4.60034710673864;63.9858883674288;0.305899086008672;0.220258522028322;5.79205753585271;0.202270270341770;9.79118597214625;1.87341427770852;9.54243840347502;26.5452254762388;2.35132473168364;57.3912387896385;67.0050364806752;0.155353301644324;11.3464962386578;6.03858676679870;7.01054337264386;0.158222839759776;3.90026265401356;0.170357120079246;12.3023131889720;2.21948141223813;2.13911999880236;8.13156107026465;0.357016014114737;1.02665758069854;3.06936396845192;4.94453892906546;2.00246768326086;0.675064130093403;0.431279985358013;9.94033242671689;4.35320214708429;9.22084555433987;5.46554306582922;9.08018679346840;5.43207878770764;8.91906526294469;5.60339645266401;11.8272703284838;8.32890366368118;3.65454737066720;0.827287243667765;7.36858697145796;9.16442979708680;5.19470869277469;0.671211607548520;16.5528086032047;6.38049709100524;4.80943493790518;4.86485535144583;6.18179444083329;3.61012329440188;3.29596858389728;0.511086389231499;1.55439488729954];
%}
%==========================================================================
%==========================================================================
t_hat = [0,3.80000000000000,7.60000000000000,11.4000000000000,15.2000000000000,19];
y_hat = [2.02379953631168,0.635752838839080,0.475053667531009,0.368769715995432,0.159141598943513,0.180467275556561;0.0996728103964286,6.52891805710548,9.89611370239370,12.1754657138883,13.5631705375633,14.6984400148895;0.191948791703216,3.36666639389529,3.98771434924845,4.24761987325860,4.42099445798768,4.56695929623342;6.06807714533323,1.91728849154188,2.24548445568639,2.55606525731113,2.63247949786367,2.59365244974796;5.11705355019596,9.97127850366993,12.1264236309043,13.2975430333719,14.0359737880830,14.2754130444259;0.0447623878982274,0.517918808779865,0.320921046640579,0.308806459418090,0.123777377257367,0.0995808083763817;3.15025341186113,0.381722120324857,0.305941357471411,0.256658276374407,0.179307047600672,0.164696950607742;7.05101902309185,4.19689598662535,2.30424911967894,1.34502760694504,0.868999186795647,0.567918682531997;4.10119141033303,0.145371192004485,0.129444003500274,0.152480155417654,0.0305522147903585,0.153324766317656];
%==========================================================================
N = 1000;
%==========================================================================
T_final = T;
T_final = T_final + 0.1*T_final;
%==========================================================================
Indices = 1:N+1;
%==========================================================================
t_span = 0:T_final/N:T_final;
%==========================================================================
%unweighted
%k_hat_1 = [44.1001812369965;16.7530728136686;8.71104028856596;16.4577558972536;58.5546254924188;62.8530810586355;13.8147563474858;52.2815504355572;1.82733969910924;11.7958827122932;85.8926178394226;54.9414534251805;86.3749425451507;74.2372703137494;51.5885008229849;89.7100849193782;85.8912304083146;101.020302844855;2.91129938228609;93.7565884425309;52.6466457444956;106.583013346364;29.7197987151476;53.8979406308700;67.2479074187253;0.00555889555347222;24.7438808186125;100.829278500441;18.1013806461810;1.73967812023928;4.13342227357129;5.01412400692883;1.15044215329305;56.1956864452353;21.4817468570098;60.6396880020459;68.2010509318223;71.0124486686355;90.1294316973645;97.8240881731874;77.2769679603293;55.6608223477451;94.6713475712381;55.9308735661437;5.81163717754815;10.3061415093679;87.7271851923759;48.0844167739113;84.9189855744526;1.77201581726746;51.0507154575059;62.8506869452450;2.25725167194580;1.60547233033573;1.35025692881560;2.43551574724021;5.64374784443062;0.472182406890229;0.968113876154672];

p_hat_1 = [2.29473446957270;4.62001356740665;8.51191785561307;0.0409425024892612;7.85248854675425;2.97761905114328;3.26434515234032;9.02297548915860;2.52133072391536;4.94303038439022;0.836175440033110;5.45798333290886;3.11722146360337;8.86805406985797;2.33872279060858];
k_hat_1 = [44.1001812369965;16.7530728136686;8.71104028856596;16.4577558972536;58.5546254924188;62.8530810586355;13.8147563474858;52.2815504355572;1.82733969910924;11.7958827122932;85.8926178394226;54.9414534251805;86.3749425451507;74.2372703137494;51.5885008229849;89.7100849193782;85.8912304083146;101.020302844855;2.91129938228609;93.7565884425309;52.6466457444956;106.583013346364;29.7197987151476;53.8979406308700;67.2479074187253;0.00555889555347222;24.7438808186125;100.829278500441;18.1013806461810;1.73967812023928;4.13342227357129;5.01412400692883;1.15044215329305;56.1956864452353;21.4817468570098;60.6396880020459;68.2010509318223;71.0124486686355;90.1294316973645;97.8240881731874;77.2769679603293;55.6608223477451;94.6713475712381;55.9308735661437;5.81163717754815;10.3061415093679;87.7271851923759;48.0844167739113;84.9189855744526;1.77201581726746;51.0507154575059;62.8506869452450;2.25725167194580;1.60547233033573;1.35025692881560;2.43551574724021;5.64374784443062;0.472182406890229;0.968113876154672];
%[44.6489359864401;10.2481014107825;3.30712936716134;5.54877258445005;68.8858250349937;0.218695750002543;0.200292303622186;4.90515991503291;1.40789212373238;10.0828986826546;0.389129548642328;9.52633544566104;23.1595741667523;0.169431037061581;50.3003230971542;76.7840490508918;0.226306911922824;12.5685122728452;10.9227129055251;9.38498392154637;0.155640477144785;12.6908896070664;0.140679233399826;12.2493652365598;4.47929623451410;0.562228101583549;8.67564720034878;1.14497741241612;1.05721119283990;2.95220438693113;4.66677053835172;1.75889391065345;0.579703029200097;0.995179776227142;10.6072248320947;4.48380319204760;9.50098239278928;5.54751839257221;8.90275108802982;5.39622742752106;8.65626242738262;5.31836591835376;11.3755630587320;10.0040582622923;5.17049882549946;0.232043463808641;6.83422605026469;8.60529844241101;5.29636104427159;0.829341855038827;16.7235583233277;6.85405616354031;3.45822488617680;8.86514341182209;4.77261181207987;5.12462591449379;3.94408699365012;1.32209080301363;1.74781369550635];
%----------
%weighted
p_hat_2 = [1.55895984832772;3.05308162078678;1.94800307958032;0.0893299437489073;4.90692484346725;0.632933183011795;6.18178075832272;3.29289225916248;7.10609109495939;3.61365466539770;0.509891293350410;0.995472872788745;2.77198174898741;0.357209424815596;0.538603981121817];
k_hat_2 = [41.9724664306539;6.67508038608505;1.17229362748581;4.60034710673864;63.9858883674288;0.305899086008672;0.220258522028322;5.79205753585271;0.202270270341770;9.79118597214625;1.87341427770852;9.54243840347502;26.5452254762388;2.35132473168364;57.3912387896385;67.0050364806752;0.155353301644324;11.3464962386578;6.03858676679870;7.01054337264386;0.158222839759776;3.90026265401356;0.170357120079246;12.3023131889720;2.21948141223813;2.13911999880236;8.13156107026465;0.357016014114737;1.02665758069854;3.06936396845192;4.94453892906546;2.00246768326086;0.675064130093403;0.431279985358013;9.94033242671689;4.35320214708429;9.22084555433987;5.46554306582922;9.08018679346840;5.43207878770764;8.91906526294469;5.60339645266401;11.8272703284838;8.32890366368118;3.65454737066720;0.827287243667765;7.36858697145796;9.16442979708680;5.19470869277469;0.671211607548520;16.5528086032047;6.38049709100524;4.80943493790518;4.86485535144583;6.18179444083329;3.61012329440188;3.29596858389728;0.511086389231499;1.55439488729954];
%==========================================================================
[~, y_hat_1] = concentrations (k_hat_1, Z, B, x_0, t_span);
[~, y_hat_2] = concentrations (k_hat_2, Z, B, x_0, t_span);
%==========================================================================
I_del = [9; 10; 11; 12; 13; 14; 15; 16; 17; 18; 19; 20; 21];
y_0 = x_0;
y_0(I_del) = [];
[~, y_red_1] = concentrations (p_hat_1, Z_red, B_red, y_0, t_span);
[~, y_red_2] = concentrations (p_hat_2, Z_red, B_red, y_0, t_span);
%==========================================================================
%unweighted
    %original 
    z_1 = y_red_1;
    %reduced
    u_1 = y_hat_1;
%--------------------------------------------------------------------------
%weighted
    %original
    z_2 = y_red_2;
    %reduced
    u_2 = y_hat_2;
%==========================================================================
[n_I, ~] = size(y_hat);
%--------------------------------------------------------------------------
important_species = 1:n_I;
%--------------------------------------------------------------------------
n_1 = 3;
n_2 = 3;
%--------------------------------------------------------------------------
%my_color = [.8 .8 .8];
my_color = [1 1 1];
%==========================================================================

%==========================================================================
figure(1)
for j = 1:n_I
    i = important_species(j);
    subplot(n_1,n_2,j)
    %----------------------------------------------------------------------
    %plotting data
    plot(t_hat, y_hat(i,:), 'x', 'color', 'k', 'linewidth', 1)
    hold on
    %----------------------------------------------------------------------
    %plotting unweighted predicted values
    plot(t_span, u_1(i,:), 'color', 'r', 'linewidth', 1)
    hold on
    %----------------------------------------------------------------------
    %plotting weighted predicted values
    plot(t_span, u_2(i,:), '--', 'color', 'b', 'linewidth', 1)
    hold off
    %----------------------------------------------------------------------
    caption_1 = sprintf('Available data');
    %----------------------------------------------------------------------
    caption_4 = sprintf('Prediction (UWLS)'); %sprintf('Predicted values (UWLS)');
    %----------------------------------------------------------------------
    caption_5 = sprintf('Prediction (WLS)'); %sprintf('Predicted values (WLS)');
    %----------------------------------------------------------------------
    caption_2 = sprintf('Concentration (nmol/l)');
    %----------------------------------------------------------------------
    X_i = char(X(i));
    %----------------------------------------------------------------------
    caption_3 = sprintf(X_i);
    %----------------------------------------------------------------------
    legend(caption_1, caption_4, caption_5, 'Color', my_color, 'location', 'best')
    %----------------------------------------------------------------------
    %x-axis name
    xlabel({'Time (sec)'}, 'fontweight','bold', 'Fontsize', 11)
    %----------------------------------------------------------------------
    %y-axis name
    ylabel(caption_2, 'fontweight','bold', 'Fontsize', 11)
    %----------------------------------------------------------------------
    %title of the sub-figure
    title(caption_3, 'fontweight','bold', 'Fontsize', 13)
    %----------------------------------------------------------------------
    %y-axis upper bound
    b = max([y_hat(i,:), u_1(i,:), u_2(i,:)]);
    b = b + 0.3*b;
    %----------------------------------------------------------------------
    %y-axis lower bound
    a = min([y_hat(i,:), u_1(i,:), u_2(i,:)]);
    a = a - 0.5*a;
    %----------------------------------------------------------------------
    %y-axis limits
    ylim([a b])
    %----------------------------------------------------------------------
    %x-axis upper bound
    %c = T;
    %c = c + 0.2*c;
    %----------------------------------------------------------------------
    %x-axis limits
    xlim([0 T_final])
    %----------------------------------------------------------------------
    %my figure
    my_figure = gca;
    %----------------------------------------------------------------------
    %background color
    set(my_figure, 'color', my_color)
    Alpha = 0.5;
    %----------------------------------------------------------------------
    %major grid
    grid on
    my_figure.GridColor = 'w';
    my_figure.GridAlpha = 0.7;
    %----------------------------------------------------------------------
    %minor grid
    grid minor
    my_figure.MinorGridColor = 'w';
    my_figure.MinorGridAlpha = 1;
end
%==========================================================================
figure(2)
for j = 1:n_I
    i = important_species(j);
    subplot(n_1,n_2,j)
    %----------------------------------------------------------------------
    %plotting data
    plot(t_hat, y_hat(i,:), 'x', 'color', 'k', 'linewidth', 1)
    hold on
    %----------------------------------------------------------------------
    %plotting unweighted predicted values
    plot(t_span, z_1(i,:), 'color', 'r', 'linewidth', 1)
    hold on
    %----------------------------------------------------------------------
    %plotting weighted predicted values
    plot(t_span, z_2(i,:), '--', 'color', 'b', 'linewidth', 1)
    hold off
    %----------------------------------------------------------------------
    caption_1 = sprintf('Available data');
    %----------------------------------------------------------------------
    caption_4 = sprintf('Prediction (UWLS)'); %sprintf('Predicted values (UWLS)');
    %----------------------------------------------------------------------
    caption_5 = sprintf('Prediction (WLS)'); %sprintf('Predicted values (WLS)');
    %----------------------------------------------------------------------
    caption_2 = sprintf('Concentration (nmol/l)');
    %----------------------------------------------------------------------
    X_i = char(X(i));
    %----------------------------------------------------------------------
    caption_3 = sprintf(X_i);
    %----------------------------------------------------------------------
    legend(caption_1, caption_4, caption_5, 'Color', my_color, 'location', 'best')
    %----------------------------------------------------------------------
    %x-axis name
    xlabel({'Time (sec)'}, 'fontweight','bold', 'Fontsize', 11)
    %----------------------------------------------------------------------
    %y-axis name
    ylabel(caption_2, 'fontweight','bold', 'Fontsize', 11)
    %----------------------------------------------------------------------
    %title of the sub-figure
    title(caption_3, 'fontweight','bold', 'Fontsize', 13)
    %----------------------------------------------------------------------
    %y-axis upper bound
    b = max([y_hat(i,:), z_1(i,:), z_2(i,:)]);
    b = b + 0.3*b;
    %----------------------------------------------------------------------
    %y-axis lower bound
    a = min([y_hat(i,:), z_1(i,:), z_2(i,:)]);
    a = a - 0.5*a;
    %----------------------------------------------------------------------
    %y-axis limits
    ylim([a b])
    %----------------------------------------------------------------------
    %x-axis upper bound
    %c = T;
    %c = c + 0.2*c;
    %----------------------------------------------------------------------
    %x-axis limits
    xlim([0 T_final])
    %----------------------------------------------------------------------
    %my figure
    my_figure = gca;
    %----------------------------------------------------------------------
    %background color
    set(my_figure, 'color', my_color)
    Alpha = 0.5;
    %----------------------------------------------------------------------
    %major grid
    grid on
    my_figure.GridColor = 'w';
    my_figure.GridAlpha = 0.7;
    %----------------------------------------------------------------------
    %minor grid
    grid minor
    my_figure.MinorGridColor = 'w';
    my_figure.MinorGridAlpha = 1;
end
%==========================================================================
%}
%==========================================================================

%==========================================================================

%==========================================================================
