# Supplementary material for: Parameter Estimation for Kinetic Models of Chemical Reaction Networks from Partial Experimental Data of Species’ Concentrations
Source: Bioengineering (Basel). 2023 Sep 7;10(9):1056. doi: 10.3390/bioengineering10091056 (PMC10526083; doi:10.3390/bioengineering10091056)
Supplement: Supplementary file 1 [file bioengineering-10-01056-s001.zip › TBTS/reduced_matrices.m]

function [p_red, Z_red, B_red] = reduced_matrices (k, Z, B, H)
%==========================================================================
I = deleted_complexes (H,Z);
%--------------------------------------------------------------------------
L_red = schur_complement (k, B, I);
%==========================================================================
[c_red,~] = size(L_red);
%--------------------------------
d = diag(L_red);
%--------------------------------
D = diag(d);
%--------------------------------
A = D - L_red;
%--------------------------------
phi_k = [];
%--------------------------------    
    for i = 1:c_red
        L_i = A(:,i);
        phi_k = [phi_k; L_i];
    end
%--------------------------------    
    J = [];
%--------------------------------    
    for i = 1:c_red^2
        if phi_k(i) == 0
            J = [J, i];
        end
    end
%--------------------------------    
    phi_k(J) = [];
%--------------------------------
p_red = phi_k;
%==========================================================================
III = 1:c_red;
%--------------------------------
B_red = [];
%--------------------------------    
    for i = 1:c_red
        I_i = setdiff(III,i);
        N_i = numel(I_i);
        
        for j = 1:N_i
            m = I_i(j);
            
            if L_red(m,i) ~= 0
               B_i = zeros(c_red,1);
               B_i(i) = -1;
               B_i(m) = 1;
               B_red = [B_red B_i];
            end
        end     
    end
%==========================================================================
Z_red = Z;
%--------------------------------
Z_red(:,I) = [];
%--------------------------------
[s_red,~] = size(Z_red);
%--------------------------------    
    for i = 1:s_red
        Z_red_i(i) = sum(Z_red(i,:));
    end
%--------------------------------    
    Zero_species = [];
    for j = 1:s_red
        if Z_red_i(j) ==0
            Zero_species = [Zero_species, j];
        end
    end
%--------------------------------   
Z_red(Zero_species,:) = [];
%==========================================================================
function [L_red] = schur_complement (k, B, I_del)
   %---------------------------------------------
   Delta = min(B,0);
   Gamma_k = diag(k);
   L = B*Gamma_k*Delta';
   %---------------------------------------------
   cc = size(L,1);
   %---------------------------------------------
   II = 1:cc;
   %---------------------------------------------
   I_red = setdiff(II, I_del);
   %---------------------------------------------
   L_11  = L(I_red, I_red);
   L_12 = L(I_red, I_del);
   L_22 = L(I_del,I_del);
   L_21 = L(I_del, I_red);
   %---------------------------------------------
   L_red = L_11 - L_12*inv(L_22)*L_21;
end
%==========================================================================
function [I_del] = deleted_complexes (H, Z) 
    [~,s] = size(H);
    [~,c] = size(Z);
    Species = 1:s;
    H_sum = zeros(s,1);
    
    for ii = 1:s
        H_i = H(:,ii);
        H_sum(ii) = sum(H_i);
    end
    
    Measured_Species = find(H_sum ~= 0);
    
    Unmeasured_Species = setdiff(Species, Measured_Species);
    
    mn = numel(Unmeasured_Species);
    
    I_del = [];
    
    for ii = 1:c
        for jj = 1:mn
            nm = Unmeasured_Species(jj);
            Z_ni = 0;
            Z_ni = Z_ni + Z(nm,ii);

            if Z_ni ~= 0
                I_del = [I_del ii];
            end
        end   
    end

end
%==========================================================================
end
